# Supplementary material for: Local ancestry and selection in admixed Sanjiang cattle
Source: Stress Biol. 2023 Aug 3;3(1):30. doi: 10.1007/s44154-023-00101-5 (PMC10441984; doi:10.1007/s44154-023-00101-5)
Supplement: Supplementary file 2 — Additional file 2. Table S1. Summary of sequencing data. Table S2. Distribution of SNPs in different regions of the genome annotated by ANNOVAR. Table S3. Relatedness among each individual of Sanjiang cattle was calculated using KING. Table S4. Runs of homozygosity (ROHs) patterns of all individuals from each cattle geographic groups. Table S5. The gene annotation results of high-frequency segments (frequency≥0.75, length≥1000bp) detected by LOTER software. Table S6. KEGG and GO results from the enrichment analysis of genes with excessive Chinese indicine proportions. Table S7. KEGG and GO results from the enrichment analysis of genes with excessive East Asian taurine proportions. Table S8. A summary of genes from CLR in Sanjiang cattle. Table S9. A summary of genes from iHS in Sanjiang cattle. Table S10. A summary of genes from FST between Sanjiang cattle (target population) and Hanwoo (reference population). Table S11. A summary of genes from θπ-ratio between Sanjiang cattle (target population) and Hanwoo (reference population). Table S12. KEGG pathway analysis of candidate genes from Sanjiang cattle (target population) and East Asian taurine (reference population) comparison. Table S13. Twenty-seven missense SNPs with high frequency alleles present in Sanjiang cattle (>70%) with an excess of indicine ancestry, but low frequency of the taurine (MAF < 0.2). Table S14. A summary of genes from FST between Sanjiang cattle (target population) and Chinese indicine (reference population). Table S15. A summary of genes from θπ-ratio between Sanjiang cattle (target population) and Chinese indicine (reference population). Table S16. KEGG pathway analysis of candidate genes from Sanjiang cattle (target population) and Chinese indicine (reference population) comparison. [file 44154_2023_101_MOESM2_ESM.xlsx]

## Sheet: Table S1
Table S1. Summary of sequencing data.
Sample ID	Accession number	Cattle breed	Groups	Mapping rate	Mean depth (X)	BioProject	Sample origin place
SJ1	SRR12809333	Sanjiang cattle	Sanjiang	0.998	11.5667	PRJNA668518	Wenchuan, Sichuan, China
SJ2	SRR12809332	Sanjiang cattle	Sanjiang	0.9981	9.9323	PRJNA668518	Wenchuan, Sichuan, China
SJ3	SRR12809331	Sanjiang cattle	Sanjiang	0.9978	11.3895	PRJNA668518	Wenchuan, Sichuan, China
SJ4	SRR12809330	Sanjiang cattle	Sanjiang	0.9978	9.1172	PRJNA668518	Wenchuan, Sichuan, China
SJ5	SRR12809329	Sanjiang cattle	Sanjiang	0.9977	9.1706	PRJNA668518	Wenchuan, Sichuan, China
SJ6	SRR12809328	Sanjiang cattle	Sanjiang	0.9979	10.782	PRJNA668518	Wenchuan, Sichuan, China
SJ7	SRR12809327	Sanjiang cattle	Sanjiang	0.9976	11.1721	PRJNA668518	Wenchuan, Sichuan, China
SJ26	SRR12809326	Sanjiang cattle	Sanjiang	0.9979	9.5747	PRJNA668518	Wenchuan, Sichuan, China
SJ29	SRR12809325	Sanjiang cattle	Sanjiang	0.9976	9.9717	PRJNA668518	Wenchuan, Sichuan, China
SJ30	SRR12809324	Sanjiang cattle	Sanjiang	0.9976	9.5772	PRJNA668518	Wenchuan, Sichuan, China
SRR1346376	SRR1346376	Angus	European taurine	0.9938	12.663	PRJNA176557	Aberdeenshire, Scotland, UK
SRR1348580	SRR1348580	Angus	European taurine	0.9919	11.7672	PRJNA176557	Aberdeenshire, Scotland, UK
SRR1348581	SRR1348581	Angus	European taurine	0.9917	11.1201	PRJNA176557	Aberdeenshire, Scotland, UK
SRR1355237	SRR1355237	Angus	European taurine	0.9954	13.7841	PRJNA176557	Aberdeenshire, Scotland, UK
SRR1365129	SRR1365129	Angus	European taurine	0.9903	15.5042	PRJNA176557	Aberdeenshire, Scotland, UK
SRR1365144	SRR1365144	Angus	European taurine	0.993	16.2735	PRJNA176557	Aberdeenshire, Scotland, UK
SRR1425124	SRR1425124	Angus	European taurine	0.9942	16.442	PRJNA176557	Aberdeenshire, Scotland, UK
SRR1425145	SRR1425145	Angus	European taurine	0.9931	13.1501	PRJNA176557	Aberdeenshire, Scotland, UK
SRR1425146	SRR1425146	Angus	European taurine	0.9643	11.6078	PRJNA176557	Aberdeenshire, Scotland, UK
SRR1525617	SRR1525617	Simmental	Eurasian taurine	0.9946	11.9769	PRJNA256210	Geneve, Switzerland
SRR1525619	SRR1525619	Simmental	Eurasian taurine	0.9918	11.0807	PRJNA256210	Geneve, Switzerland
SRR1525621	SRR1525621	Simmental	Eurasian taurine	0.9906	11.1448	PRJNA256210	Geneve, Switzerland
SRR1525700	SRR1525700	Simmental	Eurasian taurine	0.9926	12.5916	PRJNA256210	Geneve, Switzerland
SRR1525701	SRR1525701	Simmental	Eurasian taurine	0.9902	12.4156	PRJNA256210	Geneve, Switzerland
SRR1525702	SRR1525702	Simmental	Eurasian taurine	0.9935	13.5684	PRJNA256210	Geneve, Switzerland
SRR1525703	SRR1525703	Simmental	Eurasian taurine	0.9427	15.1731	PRJNA256210	Geneve, Switzerland
SRR1525705	SRR1525705	Simmental	Eurasian taurine	0.9893	13.682	PRJNA256210	Geneve, Switzerland
SRR934398	SRR934398	Hanwoo	East Asian taurine	0.9963	10.1025	PRJNA210523	Chuncheon, Kangwon-do, Korea
SRR934400	SRR934400	Hanwoo	East Asian taurine	0.9979	12.0924	PRJNA210523	Chuncheon, Kangwon-do, Korea
SRR934401	SRR934401	Hanwoo	East Asian taurine	0.9979	13.3862	PRJNA210523	Chuncheon, Kangwon-do, Korea
SRR934415	SRR934415	Hanwoo	East Asian taurine	0.9985	12.992	PRJNA210519	Chuncheon, Kangwon-do, Korea
SRR934417	SRR934417	Hanwoo	East Asian taurine	0.9982	12.7709	PRJNA210519	Chuncheon, Kangwon-do, Korea
SRR934418	SRR934418	Hanwoo	East Asian taurine	0.9981	13.2806	PRJNA210519	Chuncheon, Kangwon-do, Korea
SRR934419	SRR934419	Hanwoo	East Asian taurine	0.9982	12.5668	PRJNA210519	Chuncheon, Kangwon-do, Korea
SRR934432	SRR934432	Hanwoo	East Asian taurine	0.9984	13.5425	PRJNA210519	Chuncheon, Kangwon-do, Korea
SRR934433	SRR934433	Hanwoo	East Asian taurine	0.9911	12.2428	PRJNA210519	Chuncheon, Kangwon-do, Korea
SRR934434	SRR934434	Hanwoo	East Asian taurine	0.9986	12.5103	PRJNA210519	Chuncheon, Kangwon-do, Korea
SRR934435	SRR934435	Hanwoo	East Asian taurine	0.998	11.4713	PRJNA210519	Chuncheon, Kangwon-do, Korea
SRR934436	SRR934436	Hanwoo	East Asian taurine	0.9986	11.3457	PRJNA210519	Chuncheon, Kangwon-do, Korea
SRR934437	SRR934437	Hanwoo	East Asian taurine	0.9983	11.8099	PRJNA210519	Chuncheon, Kangwon-do, Korea
Xizang11	SRR6024571, SRR5507249	Xizang	East Asian taurine	0.9982	13.5849	PRJNA379859	Changdu,Xizang, China
Xizang17	SRR6024572,SRR5507248	Xizang	East Asian taurine	0.9978	10.591	PRJNA379859	Changdu,Xizang, China
Xizang19	SRR5507247	Xizang	East Asian taurine	0.998	10.6835	PRJNA379859	Changdu,Xizang, China
Xizang21	SRR5507246	Xizang	East Asian taurine	0.9977	10.8577	PRJNA379859	Changdu,Xizang, China
Xizang22	SRR5507245	Xizang	East Asian taurine	0.9838	26.2847	PRJNA379859	Changdu,Xizang, China
Xizang27	SRR5507244	Xizang	East Asian taurine	0.9975	10.6266	PRJNA379859	Changdu,Xizang, China
Xizang7	SRR5507251	Xizang	East Asian taurine	0.9893	24.555	PRJNA379859	Changdu,Xizang, China
Xizang9	SRR5507250	Xizang	East Asian taurine	0.9964	9.9403	PRJNA379859	Changdu,Xizang, China
Har03	SRR6936539	Hariana	Indian indicine	0.9948	34.7311	PRJNA379859	Gurgaon, Haryana, India
Sha3b	SRR6936540	Sahiwal	Indian indicine	0.9955	20.9563	PRJNA379859	Sahiwal, Punjab, Pakistan
Thar1	SRR6936538	Tharparkar	Indian indicine	0.9923	16.5496	PRJNA379859	Tharparkar, Sindh, Pakistan
SRR2016752	SRR2016752	Gir	Indian indicine	0.9937	12.749	PRJNA277147	Amblash, Gujarat, India
SRR2016754	SRR2016754	Gir	Indian indicine	0.9951	9.7792	PRJNA277147	Amblash, Gujarat, India
SRR2016762	SRR2016762	Nelore	Indian indicine	0.9864	10.0582	PRJNA277147	Nelore, Andhra, India
Brahman05	SRR4002987-3008	Brahman	Indian indicine	0.9953	13.1544	PRJNA324822	Brahman, West Bengal, India
Brahman06	SRR4002969-2986	Brahman	Indian indicine	0.9961	15.3031	PRJNA324822	Brahman, West Bengal, India
Brahman07	SRR4002956-2968	Brahman	Indian indicine	0.9963	13.2469	PRJNA324822	Brahman, West Bengal, India
Brahman08	SRR4002953-55, SRR4003443-	Brahman	Indian indicine	0.9973	14.1265	PRJNA324822	Brahman, West Bengal, India
WN10	SRR5507196	Wannan	Chinese indicine	0.991	10.1569	PRJNA379859	Jixi, Anhui, China
WN11	SRR5507195	Wannan	Chinese indicine	0.9934	11.7816	PRJNA379859	Jixi, Anhui, China
WN4	SRR6024573,SRR5507199	Wannan	Chinese indicine	0.9788	22.9631	PRJNA379859	Jixi, Anhui, China
WN8	SRR6024574,SRR5507198	Wannan	Chinese indicine	0.989	23.1603	PRJNA379859	Jixi, Anhui, China
WN9	SRR5507197	Wannan	Chinese indicine	0.9899	9.6483	PRJNA379859	Jixi, Anhui, China
JXJA1	SRR5507282	Jian	Chinese indicine	0.9976	10.9441	PRJNA379859	Ji’an, Jiangxi, China
JXJA2	SRR5507281	Jian	Chinese indicine	0.9966	9.7093	PRJNA379859	Ji’an, Jiangxi, China
JXJA3	SRR5507280	Jian	Chinese indicine	0.9975	10.5123	PRJNA379859	Ji’an, Jiangxi, China
JXJA4	SRR5507279	Jian	Chinese indicine	0.9976	11.3836	PRJNA379859	Ji’an, Jiangxi, China
JXGF1	SRR5507286	Guangfeng	Chinese indicine	0.9975	9.464	PRJNA379859	Guangfeng, Shangrao, Jiangxi, China
JXGF2	SRR5507285	Guangfeng	Chinese indicine	0.9978	10.1448	PRJNA379859	Guangfeng, Shangrao, Jiangxi, China
JXGF3	SRR5507284	Guangfeng	Chinese indicine	0.9971	9.3126	PRJNA379859	Guangfeng, Shangrao, Jiangxi, China
JXGF4	SRR5507283	Guangfeng	Chinese indicine	0.9976	11.4533	PRJNA379859	Guangfeng, Shangrao, Jiangxi, China
JXJJ1	SRR5507278	Jingjiang	Chinese indicine	0.9975	10.5897	PRJNA379859	Gaoan, Yichuan, Jiangxi, China
JXJJ3	SRR5507275	Jingjiang	Chinese indicine	0.9971	9.7044	PRJNA379859	Gaoan, Yichuan, Jiangxi, China
JXJJ4	SRR5507274	Jingjiang	Chinese indicine	0.9975	11.3346	PRJNA379859	Gaoan, Yichuan, Jiangxi, China
SRR6024562	SRR6024562	Wenshan	Chinese indicine	0.9932	10.9981	PRJNA379859	Guangnan,Wenshan,China
SRR6024569	SRR6024569	Wenshan	Chinese indicine	0.9851	11.0636	PRJNA379859	Guangnan,Wenshan,China
SRR6024570	SRR6024570	Wenshan	Chinese indicine	0.9955	11.6113	PRJNA379859	Guangnan,Wenshan,China
SRR6024575	SRR6024575	Wenshan	Chinese indicine	0.9951	10.6536	PRJNA379859	Guangnan,Wenshan,China
SRR6024576	SRR6024576	Wenshan	Chinese indicine	0.9955	9.3981	PRJNA379859	Guangnan,Wenshan,China
SRR6024577	SRR6024577	Wenshan	Chinese indicine	0.9956	11.5984	PRJNA379859	Guangnan,Wenshan,China

## Sheet: Table S2
Table S2. Distribution of SNPs in different regions of the genome annotated by ANNOVAR.
Sequence ontology class	Number
downstream	251379
exonic	305630
exonic;splicing	78
intergenic	22612272
intronic	14851321
ncRNA_exonic	3803
ncRNA_intronic	28680
ncRNA_splicing	7
splicing	1059
upstream	240033
upstream;downstream	9338
UTR3	293641
UTR5	106804
UTR5;UTR3	258
nonsynonymous	112452
stopgain	1211
stoploss	181
synonymous	185231
unknown	6633
total	39010011

## Sheet: Table S3
Table S3.Relatedness among each individual of Sanjiang cattle was calculated using KING.
FID1	ID1	FID2	ID2	IBD1Seg	IBD2Seg	PropIBD	InfType
SJ01	SJ01	SJ03	SJ03	0.0276	0	0.0138	UN
SJ01	SJ01	SJ29	SJ29	0.0404	0.0038	0.024	UN
SJ02	SJ02	SJ06	SJ06	0.0697	0.0025	0.0374	UN
SJ03	SJ03	SJ07	SJ07	0.0413	0.0053	0.026	UN
SJ03	SJ03	SJ29	SJ29	0.1608	0.0599	0.1403	3rd
SJ30	SJ30	SRR1525621	SRR1525621	0.0091	0	0.0046	UN

## Sheet: Table S4
Table S4. Runs of homozygosity (ROHs) patterns of all individuals from each cattle geographic groups.
IID	Pop	NSEG	Mb
SRR1365129	Angus	1350	460.2
SRR1425145	Angus	1388	470.068
SRR1425146	Angus	1463	508.497
SRR1346376	Angus	1422	509.341
SRR1365144	Angus	1445	542.524
SRR1348581	Angus	1412	569.419
SRR1348580	Angus	1377	570.682
SRR1425124	Angus	1439	578.536
SRR1355237	Angus	1491	774.586
JXJJ3	Chinese	608	93.5496
JXJJ4	Chinese	757	120.912
JXJA4	Chinese	773	124.709
JXJJ1	Chinese	926	145.63
WN11	Chinese	915	150.047
JXJA2	Chinese	1099	181.322
SRR6024570	Chinese	1128	197.747
SRR6024575	Chinese	1177	205.188
SRR6024569	Chinese	1238	213.239
JXJA1	Chinese	1291	214.629
JXGF3	Chinese	1274	215.73
JXGF2	Chinese	1346	223.481
JXGF4	Chinese	1387	240.657
SRR6024576	Chinese	1314	241.519
JXJA3	Chinese	1463	254.243
SRR6024577	Chinese	1369	255.587
JXGF1	Chinese	1522	277.624
SRR6024562	Chinese	1467	286.087
WN4	Chinese	1739	316.203
WN8	Chinese	1804	326.388
WN10	Chinese	1878	362.634
WN9	Chinese	1925	365.746
SRR934398	Hanwoo	190	29.596
SRR934401	Hanwoo	1515	299.361
SRR934436	Hanwoo	1508	309.664
SRR934437	Hanwoo	1514	317.71
SRR934432	Hanwoo	1574	323.881
SRR934418	Hanwoo	1557	328.178
SRR934435	Hanwoo	1637	341.984
SRR934400	Hanwoo	1639	343.475
SRR934417	Hanwoo	1622	347.113
SRR934419	Hanwoo	1611	356.656
SRR934433	Hanwoo	1688	358.856
SRR934415	Hanwoo	1621	361.109
SRR934434	Hanwoo	1686	362.384
Brahman05	India	39	5.90407
Brahman06	India	71	12.0569
Brahman07	India	102	17.2254
Thar1	India	786	120.933
SRR2016754	India	1146	202.698
SRR2016752	India	1280	235.354
Har03	India	1294	249.607
SRR2016762	India	1402	258.453
Brahman08	India	1455	347.019
Sha3b	India	1695	457.344
SJ02	Sanjiang	1022	201.622
SJ06	Sanjiang	1066	218.533
SJ04	Sanjiang	1020	226.836
SJ30	Sanjiang	1060	228.463
SJ26	Sanjiang	1096	261.294
SJ05	Sanjiang	1186	271.748
SJ29	Sanjiang	1247	291.681
SJ01	Sanjiang	1276	342.225
SJ07	Sanjiang	1271	348.607
SJ03	Sanjiang	1408	438.293
SRR1525701	Simmental	1464	336.235
SRR1525619	Simmental	1368	357.682
SRR1525621	Simmental	1335	370.512
SRR1525702	Simmental	1352	383.205
SRR1525617	Simmental	1478	432.407
SRR1525703	Simmental	1397	436.101
SRR1525705	Simmental	1362	541.075
SRR1525700	Simmental	1390	588.866
Xizang19	Xizang	979	162.307
Xizang21	Xizang	957	174.644
Xizang11	Xizang	1087	192.7
Xizang27	Xizang	1110	213.499
Xizang17	Xizang	1147	217.264
Xizang9	Xizang	1197	238.068
Xizang7	Xizang	1430	390.726
Xizang22	Xizang	1705	577.209

## Sheet: Table S5
Table S5. The gene annotation results of high-frequency segments (frequency≥0.75，length≥1000bp) detected by LOTER software
Chrom	Starting position	Ending position	Length	Frequency	Gene	Group
1	27945	145273	117329	0.85		Chinese indicine
1	145406	179316	33911	0.75		Chinese indicine
1	543525	580602	37078	0.8	LOC618212	Chinese indicine
1	580781	585973	5193	0.9	LOC618212	Chinese indicine
1	612528	631740	19213	0.8		Chinese indicine
1	657471	663979	6509	0.8		Chinese indicine
1	664105	666688	2584	0.75		Chinese indicine
1	732771	778346	45576	0.75	CLIC6	Chinese indicine
1	4175307	4366274	190968	0.75	TIAM1	Chinese indicine
1	7612180	8018777	406598	0.85		Chinese indicine
1	8019439	8036314	16876	0.75		Chinese indicine
1	8036521	8113842	77322	0.8		Chinese indicine
1	15765654	15915909	150256	0.9	NCAM2	Chinese indicine
1	15916016	16310715	394700	0.85		Chinese indicine
1	18610105	18732131	122027	0.75	CHODL|TMPRSS15	Chinese indicine
1	18870086	19152844	282759	0.75		Chinese indicine
1	19970589	20182230	211642	0.75		Chinese indicine
1	22279211	22381542	102332	0.8	LOC107132175	Chinese indicine
1	22381649	22460245	78597	0.8		Chinese indicine
1	22460357	22559745	99389	0.75	LOC104976614	Chinese indicine
1	28904085	29270793	366709	0.8	GBE1	Chinese indicine
1	29270925	29321778	50854	0.8	GBE1	Chinese indicine
1	29321884	29339344	17461	0.75	GBE1	Chinese indicine
1	29339472	29445562	106091	0.75	GBE1	Chinese indicine
1	29735183	29759515	24333	0.75		Chinese indicine
1	29759617	29934830	175214	0.75		Chinese indicine
1	33744389	33793590	49202	0.75	CADM2	Chinese indicine
1	34258684	34847042	588359	0.85		Chinese indicine
1	37237715	37390263	152549	0.75	EPHA3	Chinese indicine
1	37390396	37393026	2631	0.8	EPHA3	Chinese indicine
1	37445570	37539627	94058	0.75	EPHA3	Chinese indicine
1	37543793	37684924	141132	0.75		Chinese indicine
1	38181579	38429679	248101	0.8	PROS1|ARL13B|STX19|NSUN3	Chinese indicine
1	39649633	39812703	163071	0.75		Chinese indicine
1	39981571	40207919	226349	0.75		Chinese indicine
1	43046241	43064295	18055	0.75	ST3GAL6	Chinese indicine
1	43071239	43421452	350214	0.8	ST3GAL6|DCBLD2	Chinese indicine
1	43421686	43629030	207345	0.8		Chinese indicine
1	43629207	43880964	251758	0.85		Chinese indicine
1	43909732	44133776	224045	0.75	CMSS1|FILIP1L|COL8A1	Chinese indicine
1	44486539	44728355	241817	0.8	TMEM30C|NIT2|TOMM70|TBC1D23|LNP1	Chinese indicine
1	44771417	44783607	12191	0.75	LOC529036	Chinese indicine
1	44783768	44844415	60648	0.85	LOC529036	Chinese indicine
1	44844532	45101191	256660	0.75	LOC529036|TMEM45A|ADGRG7	Chinese indicine
1	45279681	45316385	36705	0.85	ABI3BP	Chinese indicine
1	45316528	45458436	141909	0.85	ABI3BP	Chinese indicine
1	47396851	47567582	170732	0.75		Chinese indicine
1	47761069	47842933	81865	0.75		Chinese indicine
1	54023445	54130884	107440	0.9	DPPA4|DPPA2	Chinese indicine
1	54131055	54159143	28089	0.8		Chinese indicine
1	54159315	54323592	164278	0.75		Chinese indicine
1	55199519	55626510	426992	0.8		Chinese indicine
1	55626624	55708947	82324	0.8		Chinese indicine
1	55741119	56103018	361900	0.85	LOC112448254|NECTIN3	Chinese indicine
1	56137375	56228099	90725	0.75		Chinese indicine
1	56228202	56241426	13225	0.75		Chinese indicine
1	56241561	56263776	22216	0.75		Chinese indicine
1	56264011	56357497	93487	0.9	ZBED2|CD96	Chinese indicine
1	56357601	56384172	26572	0.9	CD96	Chinese indicine
1	56474171	56487453	13283	0.75	PLCXD2|PHLDB2	Chinese indicine
1	56487560	56730048	242489	0.8	PHLDB2	Chinese indicine
1	56730176	56874621	144446	0.8	LOC112447300|ABHD10|TAGLN3|TMPRSS7	Chinese indicine
1	56874796	56918997	44202	0.75	C1H3orf52	Chinese indicine
1	56919113	56972686	53574	0.85	GCSAM|C1H3orf52|SLC9C1	Chinese indicine
1	56972802	57564820	592019	0.85	BTLA|ATG3|SLC35A5|SLC9C1|CD200|CCDC80	Chinese indicine
1	59393208	59462053	68846	0.75		Chinese indicine
1	59462176	59475525	13350	0.75		Chinese indicine
1	59746259	59891547	145289	0.75		Chinese indicine
1	59893345	59902930	9586	0.8		Chinese indicine
1	59903098	60037718	134621	0.8		Chinese indicine
1	60037847	60091486	53640	0.75		Chinese indicine
1	60275006	60534587	259582	0.85	GAP43|LSAMP	Chinese indicine
1	60627599	60716159	88561	0.75	LSAMP	Chinese indicine
1	60716317	60937912	221596	0.85	LSAMP	Chinese indicine
1	60938021	61051219	113199	0.75	LSAMP	Chinese indicine
1	61155490	61205511	50022	0.8	LSAMP	Chinese indicine
1	61212581	61255824	43244	0.8		Chinese indicine
1	61255930	61409510	153581	0.8		Chinese indicine
1	61409647	61411955	2309	0.75		Chinese indicine
1	61412099	61579049	166951	0.85		Chinese indicine
1	61579212	61777485	198274	0.9		Chinese indicine
1	61777611	61802774	25164	0.8		Chinese indicine
1	61802912	62256340	453429	0.85		Chinese indicine
1	62689699	62752514	62816	0.85		Chinese indicine
1	62752618	62909176	156559	0.85		Chinese indicine
1	68022435	68249744	227310	0.75	MYLK	Chinese indicine
1	71845844	71981890	136047	0.75	BDH1	Chinese indicine
1	71981998	71992438	10441	0.75	BDH1	Chinese indicine
1	71992546	72026180	33635	0.85	BDH1	Chinese indicine
1	72026285	72078421	52137	0.75	APOD	Chinese indicine
1	72229308	72396115	166808	0.8	ACAP2|XXYLT1	Chinese indicine
1	72396333	72570154	173822	0.8	XXYLT1	Chinese indicine
1	72570510	72719486	148977	0.75		Chinese indicine
1	72895397	73184439	289043	0.75	GP5|LSG1|TMEM44|ATP13A3|LRRC15|CPN2	Chinese indicine
1	73864010	73931283	67274	0.75	ATP13A4	Chinese indicine
1	75829581	75863052	33472	0.75		Chinese indicine
1	76511951	76818198	306248	0.75	IL1RAP|TMEM207	Chinese indicine
1	77105319	77403502	298184	0.8	P3H2|TP63	Chinese indicine
1	77515304	77609126	93823	0.8	TP63	Chinese indicine
1	77609260	77749197	139938	0.8	TP63	Chinese indicine
1	79164070	79228944	64875	0.75	LPP	Chinese indicine
1	80971646	81136300	164655	0.75	ETV5|DGKG	Chinese indicine
1	81163614	81225120	61507	0.75	ETV5	Chinese indicine
1	81225451	81319112	93662	0.8	TRA2B	Chinese indicine
1	81319268	81618199	298932	0.75	SENP2|IGF2BP2	Chinese indicine
1	81789334	81890348	101015	0.8	EHHADH|MAP3K13	Chinese indicine
1	82546007	82703841	157835	0.75	LOC524771|EPHB3	Chinese indicine
1	82703962	82800387	96426	0.75	LOC524771|LINC02054	Chinese indicine
1	82800493	83014600	214108	0.85	POLR2H|FAM131A|ALG3|ABCF3|AP2M1|EIF2B5|CHRD|THPO|EIF4G1|PSMD2|ECE2|CAMK2N2|VWA5B2|DVL3|CLCN2	Chinese indicine
1	83014731	83109944	95214	0.85	LOC532114|LOC616094|HTR3C	Chinese indicine
1	83110118	83274894	164777	0.8	LOC532114|LOC504858|ABCC5|PARL|LOC782787	Chinese indicine
1	83275008	83310756	35749	0.8	PARL|MAP6D1	Chinese indicine
1	83310871	83606601	295731	0.8	MAP6D1|KLHL24|KLHL6|YEATS2	Chinese indicine
1	83737955	84008568	270614	0.85	LAMP3|B3GNT5|MCCC1|MCF2L2	Chinese indicine
1	84820678	85185285	364608	0.75		Chinese indicine
1	85399681	85584775	185095	1		Chinese indicine
1	85585066	85785865	200800	0.8		Chinese indicine
1	90517184	90676855	159672	0.8		Chinese indicine
1	90676968	90821229	144262	0.75		Chinese indicine
1	94265548	94609288	343741	0.75	LOC781410|SPATA16	Chinese indicine
1	94610417	94715767	105351	0.75	ECT2	Chinese indicine
1	94960383	95206549	246167	0.75	TNFSF10|GHSR|FNDC3B	Chinese indicine
1	102401334	102626360	225027	0.8		Chinese indicine
1	102662421	102751789	89369	0.75		Chinese indicine
1	102813087	102905307	92221	0.75		Chinese indicine
1	102905408	102990450	85043	0.75		Chinese indicine
1	103177106	103191100	13995	0.8		Chinese indicine
1	103191264	103196653	5390	0.9		Chinese indicine
1	103196920	103224215	27296	0.9		Chinese indicine
1	103224343	103336333	111991	0.8		Chinese indicine
1	107228800	107328800	100001	0.8	C1H3orf80	Chinese indicine
1	107593762	107734200	140439	0.75	SCHIP1	Chinese indicine
1	108034111	108181245	147135	0.8	SCHIP1	Chinese indicine
1	108732476	108921058	188583	0.75	MFSD1|RARRES1|GFM1|LXN|MLF1	Chinese indicine
1	111352691	111532135	179445	0.8	KCNAB1	Chinese indicine
1	111703450	111730526	27077	0.8	GMPS	Chinese indicine
1	111745679	111803807	58129	0.75	GMPS	Chinese indicine
1	111803933	111868602	64670	0.8	SLC33A1|GMPS	Chinese indicine
1	112560205	112589246	29042	0.8	MME	Chinese indicine
1	112589363	112756304	166942	0.9	MME	Chinese indicine
1	113969003	114193430	224428	0.75		Chinese indicine
1	114506253	115214882	708630	0.75	P2RY1|RAP2B	Chinese indicine
1	117203440	117216246	12807	0.85	CLRN1	Chinese indicine
1	117216505	117368743	152239	0.75	MINDY4B|SIAH2	Chinese indicine
1	118796766	118858931	62166	0.75	TM4SF1	Chinese indicine
1	119010397	119223913	213517	0.75	HLTF|GYG1|CP|HPS3	Chinese indicine
1	123965044	124186075	221032	0.75		Chinese indicine
1	128548413	128793677	245265	0.75	CLSTN2	Chinese indicine
1	129210258	129702528	492271	0.75	RBP1|RBP2	Chinese indicine
1	130182674	130211758	29085	0.75	FOXL2	Chinese indicine
1	130211998	130226257	14260	0.8		Chinese indicine
1	130226364	130274579	48216	0.8		Chinese indicine
1	130274699	130276599	1901	0.75		Chinese indicine
1	130276701	130279144	2444	0.8		Chinese indicine
1	130279248	130296858	17611	0.75	PIK3CB	Chinese indicine
1	130297279	130780834	483556	0.75	FAIM|ESYT3|MRAS|PIK3CB|CEP70	Chinese indicine
1	130947943	131077920	129978	0.8	DBR1|A4GNT|DZIP1L	Chinese indicine
1	131151437	131261549	110113	0.75		Chinese indicine
1	131261763	131349720	87958	0.75		Chinese indicine
1	135610915	135676064	65150	0.75	TF|LOC525947	Chinese indicine
1	136165219	136639364	474146	0.9	TMEM108	Chinese indicine
1	136639573	136715412	75840	0.85		Chinese indicine
1	137420499	137464324	43826	0.75		Chinese indicine
1	137464672	137673682	209011	0.85	CPNE4	Chinese indicine
1	139161030	139174221	13192	0.75		Chinese indicine
1	139204652	139878596	673945	0.8	PSMG1|HMGN1|LOC534913|WRB|LCA5L|BRWD1|SH3BGR|B3GALT5|IGSF5	Chinese indicine
1	139878700	139915733	37034	0.75	IGSF5	Chinese indicine
1	139915844	139945318	29475	0.75	PCP4	Chinese indicine
1	139945478	140207523	262046	0.8	PCP4|DSCAM	Chinese indicine
1	140210712	140222644	11933	0.75	DSCAM	Chinese indicine
1	140222749	140273054	50306	0.75	DSCAM	Chinese indicine
1	140647913	140740192	92280	0.85	DSCAM	Chinese indicine
1	140740322	140805835	65514	1	DSCAM	Chinese indicine
1	140806058	140831195	25138	0.9	DSCAM	Chinese indicine
1	140831298	140860914	29617	0.8		Chinese indicine
1	140861015	141041273	180259	0.95		Chinese indicine
1	141041375	141126204	84830	0.9		Chinese indicine
1	141126357	141182937	56581	1		Chinese indicine
1	141183106	141216623	33518	0.95		Chinese indicine
1	141216813	141258810	41998	0.85		Chinese indicine
1	141258936	141296142	37207	0.8		Chinese indicine
1	141297363	141355889	58527	0.75		Chinese indicine
1	141356014	141642532	286519	0.95	MX2|BACE2|FAM3B	Chinese indicine
1	141678937	141693813	14877	0.75	MX1	Chinese indicine
1	141924331	142082158	157828	0.75	RIPK4|PRDM15	Chinese indicine
1	142115942	142163722	47781	0.75	C2CD2|PRDM15	Chinese indicine
1	142163859	142481031	317173	0.9	C2CD2|ZBTB21|UMODL1	Chinese indicine
1	142481136	142604519	123384	0.8	TFF3|ABCG1	Chinese indicine
1	142604631	142871142	266512	0.75	TFF2|TFF1|TMPRSS3|RSPH1|UBASH3A|SLC37A1	Chinese indicine
1	143205275	143284123	78849	0.75	U2AF1|CBS	Chinese indicine
1	143284363	143379951	95589	0.75	CRYAA	Chinese indicine
1	143380095	143386399	6305	0.75		Chinese indicine
1	143891378	143996054	104677	0.75		Chinese indicine
1	143996177	144205872	209696	0.9	GATD3A|AGPAT3|TRAPPC10|PWP2	Chinese indicine
1	144206070	144286207	80138	0.9	ICOSLG|DNMT3L	Chinese indicine
1	144286353	144488059	201707	0.75	KRTAP10-11|LOC112448006|AIRE|C1H21orf2|TRPM2|LRRC3|PFKL|TSPEAR	Chinese indicine
1	144488205	144498669	10465	0.8	LOC100300014|KRTAP10-2|TSPEAR	Chinese indicine
1	144515612	144522232	6621	0.85	LOC783329|LOC783535|TSPEAR	Chinese indicine
1	144522369	144533799	11431	0.8	LOC780781|TSPEAR	Chinese indicine
1	144534000	144781204	247205	0.8	LOC100299102|KRTAP10-8|LOC616413|KRTAP12-2|LOC112448007|LOC112448008|LOC617218|SUMO3|LOC100336639|UBE2G2|PTTG1IP|ITGB2|TSPEAR	Chinese indicine
1	147510465	147638785	128321	0.75		Chinese indicine
1	147638947	147864112	225166	0.75		Chinese indicine
1	147966301	148220648	254348	0.75		Chinese indicine
1	149510939	149898235	387297	0.75	DYRK1A|KCNJ6	Chinese indicine
1	149898371	149998324	99954	0.75	KCNJ6	Chinese indicine
1	149998425	150043886	45462	0.8		Chinese indicine
1	151850522	151988196	137675	0.75	COL6A5	Chinese indicine
1	155647416	155652983	5568	0.75		Chinese indicine
1	155653134	155667018	13885	0.75		Chinese indicine
1	155667140	155705469	38330	0.75		Chinese indicine
1	156289935	156375809	85875	0.75	KCNH8	Chinese indicine
1	157646911	157708505	61595	0.8		Chinese indicine
1	157708862	157806429	97568	0.8	LOC538060	Chinese indicine
1	158525399	158533764	8366	0.75		Chinese indicine
10	2232432	2353981	121550	0.75	NREP	Chinese indicine
10	3381348	3419803	38456	0.75	KCNN2	Chinese indicine
10	3419931	3437881	17951	0.75	KCNN2	Chinese indicine
10	3462878	3564301	101424	0.75		Chinese indicine
10	4574182	4655234	81053	0.8		Chinese indicine
10	4770335	4805707	35373	0.75	AP3S1	Chinese indicine
10	4805820	4873316	67497	0.85	LVRN	Chinese indicine
10	8952122	9507644	555523	0.8	LOC512323|AP3B1|SCAMP1	Chinese indicine
10	9507825	9696613	188789	0.9	LHFPL2|SCAMP1	Chinese indicine
10	9930143	10021045	90903	0.75	ARSB	Chinese indicine
10	10022093	10077423	55331	0.75	DMGDH	Chinese indicine
10	10077613	10193788	116176	0.75	BHMT2|BHMT|DMGDH	Chinese indicine
10	10269889	10385764	115876	0.8	JMY	Chinese indicine
10	10925252	10948529	23278	0.75		Chinese indicine
10	10948730	11127416	178687	0.8	MTX3|THBS4|SERINC5	Chinese indicine
10	11267874	11613329	345456	0.75	PSMC6|GPR137C|STYX|GNPNAT1|ERO1A	Chinese indicine
10	12385875	12562723	176849	0.75	DPP8|INTS14|SLC24A1|HACD3|DENND4A	Chinese indicine
10	12993343	13149105	155763	0.85	MEGF11	Chinese indicine
10	13818085	13876801	58717	0.75		Chinese indicine
10	14005536	14154640	149105	0.8	SMAD3|AAGAB|IQCH	Chinese indicine
10	15447004	15570923	123920	0.8	CORO2B	Chinese indicine
10	15915276	16016199	100924	0.8		Chinese indicine
10	16182432	16223999	41568	0.75	PAQR5|KIF23	Chinese indicine
10	16458688	16652317	193630	0.75		Chinese indicine
10	16874293	16993649	119357	0.75	TLE3	Chinese indicine
10	16993769	17167988	174220	0.8		Chinese indicine
10	19560470	19637146	76677	0.8	ADPGK	Chinese indicine
10	19647371	19663785	16415	0.75		Chinese indicine
10	19663897	19677850	13954	0.75		Chinese indicine
10	19677951	19761523	83573	0.75		Chinese indicine
10	20069608	20255462	185855	0.85	HCN4|REC114|NEO1	Chinese indicine
10	22607126	22622094	14969	0.75	LOC100336282	Chinese indicine
10	22622908	22630218	7311	0.75	LOC100336282	Chinese indicine
10	22630354	22666998	36645	0.8	LOC100336282	Chinese indicine
10	22667137	22711246	44110	0.75	LOC100336282	Chinese indicine
10	22731838	22736496	4659	0.75	LOC100336282	Chinese indicine
10	22737886	22742180	4295	0.75	LOC100336282	Chinese indicine
10	22765645	22777195	11551	0.75	LOC100336282	Chinese indicine
10	22817401	22826326	8926	0.8	LOC100336282	Chinese indicine
10	22830767	22833426	2660	0.8	LOC100336282	Chinese indicine
10	22833541	22837463	3923	0.8	LOC100336282	Chinese indicine
10	22856892	22863111	6220	0.8	LOC100336282	Chinese indicine
10	22863231	22874639	11409	0.85	LOC100336282	Chinese indicine
10	22898092	22909209	11118	0.85	LOC100336282	Chinese indicine
10	22909322	22967369	58048	0.9	LOC100336282	Chinese indicine
10	22967539	22986273	18735	0.75	LOC100336282	Chinese indicine
10	22999185	23003789	4605	0.75	LOC100336282	Chinese indicine
10	23004098	23005903	1806	0.8	LOC100336282	Chinese indicine
10	23009723	23012620	2898	0.8	LOC100336282	Chinese indicine
10	23050391	23053349	2959	0.75	LOC100336282	Chinese indicine
10	23056751	23062286	5536	0.9	LOC100336282	Chinese indicine
10	23100024	23103893	3870	0.75	LOC100336282	Chinese indicine
10	23180872	23189174	8303	0.75	LOC100336282	Chinese indicine
10	23318708	23362693	43986	0.9	LOC100336282	Chinese indicine
10	23362996	23368932	5937	0.8		Chinese indicine
10	23369072	23379744	10673	0.8		Chinese indicine
10	23700834	23708841	8008	0.75		Chinese indicine
10	23709273	23716566	7294	0.8		Chinese indicine
10	23720361	23725852	5492	0.8		Chinese indicine
10	23763691	23764894	1204	0.75		Chinese indicine
10	23769907	24847681	1077775	0.75		Chinese indicine
10	24847807	24849304	1498	0.75		Chinese indicine
10	24849441	24856203	6763	0.8		Chinese indicine
10	24991247	24998246	7000	0.75		Chinese indicine
10	25024057	25028836	4780	0.85	LOC100300850	Chinese indicine
10	25030531	25038097	7567	0.85	LOC100300850|LOC100296565	Chinese indicine
10	25048642	25056207	7566	0.75		Chinese indicine
10	25106164	25109888	3725	0.75		Chinese indicine
10	25146044	25153605	7562	0.75		Chinese indicine
10	25233778	25241580	7803	0.8		Chinese indicine
10	25241692	25255905	14214	0.85		Chinese indicine
10	25323187	25327220	4034	0.8		Chinese indicine
10	25327324	25328800	1477	0.75		Chinese indicine
10	25333525	25339136	5612	0.75		Chinese indicine
10	25362321	25393101	30781	0.75		Chinese indicine
10	25393223	25412954	19732	0.8		Chinese indicine
10	25443830	25479154	35325	0.75		Chinese indicine
10	25483030	25500810	17781	0.75		Chinese indicine
10	25500913	25673282	172370	0.85	LOC522609|OR4E2|LOC101904911|OR10G2|LOC101904323|LOC107132841|SALL2|METTL3	Chinese indicine
10	25677196	25685745	8550	0.75	TOX4	Chinese indicine
10	25874657	26116628	241972	0.75	OR5AU1|ZNF219|TMEM253|LOC100300237|LOC538679|TPPP2|SLC39A2|HNRNPC|ARHGEF40|RNASE13|NDRG2	Chinese indicine
10	26116754	26190016	73263	0.9	METTL17|RNASE2	Chinese indicine
10	26190197	26196106	5910	0.85	LOC112448555	Chinese indicine
10	26196224	26208164	11941	0.75	LOC517093	Chinese indicine
10	26208351	26253992	45642	0.8	RNASE1	Chinese indicine
10	26254117	26545733	291617	0.75	BRB|LOC112448556|LOC783195|LOC783267|RNASE1|RNASE6|OR6S1|RNASE4|ANG|ANG2|RNASE12|RNASE11	Chinese indicine
10	26545871	26558119	12249	0.75		Chinese indicine
10	27585769	27632531	46763	0.75	LOC517252|LOC100847192|LOC781843	Chinese indicine
10	27671457	27831814	160358	0.8	LOC781713|LOC100300401|LOC785723|LOC785683|LOC785647|LOC785623	Chinese indicine
10	27831940	27937834	105895	0.8	LOC100298322|LOC784925|LOC784957|LOC785050	Chinese indicine
10	28184965	28401786	216822	0.8	LOC521749|LOC516467|LPCAT4|NOP10|EMC4|NUTM1|SLC12A6	Chinese indicine
10	28401887	28475306	73420	0.85	KATNBL1	Chinese indicine
10	28475566	28487704	12139	0.8		Chinese indicine
10	29108834	29238838	130005	0.8	RYR3	Chinese indicine
10	29378581	29484168	105588	0.75	FMN1	Chinese indicine
10	29484570	29688997	204428	0.8	FMN1	Chinese indicine
10	30005885	30305121	299237	0.75	GJD2|ACTC1|ARHGAP11A|SCG5	Chinese indicine
10	30305287	30394690	89404	0.75	AQR	Chinese indicine
10	30673718	30768698	94981	0.8		Chinese indicine
10	30768872	30980302	211431	0.8	DPH6	Chinese indicine
10	30980523	31014854	34332	0.75	DPH6	Chinese indicine
10	31039052	31169986	130935	0.75		Chinese indicine
10	31181325	31274249	92925	0.75		Chinese indicine
10	31389977	31524402	134426	0.75		Chinese indicine
10	31548169	31625784	77616	0.75		Chinese indicine
10	31626009	31674270	48262	0.8		Chinese indicine
10	31674433	31686663	12231	0.75		Chinese indicine
10	31686819	31720206	33388	0.75		Chinese indicine
10	31720320	31731138	10819	0.75		Chinese indicine
10	31731255	31784942	53688	0.8		Chinese indicine
10	31785095	31834825	49731	0.8		Chinese indicine
10	31931801	32032412	100612	0.75		Chinese indicine
10	32324583	32366094	41512	0.8	C10H15orf41	Chinese indicine
10	32366207	32370341	4135	0.85	C10H15orf41	Chinese indicine
10	32370487	32482996	112510	0.85	C10H15orf41	Chinese indicine
10	32496666	32514486	17821	0.8		Chinese indicine
10	33778667	33780740	2074	0.75		Chinese indicine
10	33780857	34146332	365476	0.9	SPRED1|FAM98B|RASGRP1	Chinese indicine
10	34146439	34208490	62052	0.85	RASGRP1	Chinese indicine
10	34208625	34332260	123636	0.8	RASGRP1	Chinese indicine
10	34332390	34383573	51184	0.85		Chinese indicine
10	34587331	34716995	129665	0.75		Chinese indicine
10	34997197	35506360	509164	0.75	THBS1|FSIP1|GPR176	Chinese indicine
10	35541539	36342462	800924	0.8	SRP14|INAFM2|CCDC9B|PHGR1|KNSTRN|RPUSD2|RMDN3|GCHFR|C10H15orf62|BMF|BUB1B|PAK6|ANKRD63|DISP2|IVD|BAHD1|CHST14|CCDC32|KNL1|RAD51|DNAJC17|GPR176|PLCB2|EIF2AK4	Chinese indicine
10	36342627	36387045	44419	0.75	ZFYVE19|DNAJC17|PPP1R14D|SPINT1	Chinese indicine
10	40897945	40940505	42561	0.75		Chinese indicine
10	40940632	40992668	52037	0.85		Chinese indicine
10	41909756	41936332	26577	0.75		Chinese indicine
10	41936446	42168020	231575	0.8		Chinese indicine
10	52407627	52666334	258708	0.75	POLR2M|MYZAP	Chinese indicine
10	63783741	64099809	316069	0.75		Chinese indicine
10	66893917	66979531	85615	0.75	CDKN3|CNIH1	Chinese indicine
10	68413271	68624205	210935	0.8	PELI2	Chinese indicine
10	69179505	69248328	68824	0.8	OTX2	Chinese indicine
10	69251761	69335980	84220	0.75		Chinese indicine
10	69336128	69341471	5344	0.8		Chinese indicine
10	69341608	69366576	24969	0.8		Chinese indicine
10	70351210	70393016	41807	0.75	ARMH4	Chinese indicine
10	70926048	71303969	377922	0.75	LOC112448581	Chinese indicine
10	71410327	72013835	603509	0.75	GPR135|L3HYPDH|JKAMP|DAAM1|CCDC175|RTN1	Chinese indicine
10	74268838	74405703	136866	0.75		Chinese indicine
10	74840242	74913939	73698	0.75		Chinese indicine
10	75007374	75474808	467435	0.8	KCNH5|RHOJ	Chinese indicine
10	75474915	76160667	685753	0.85	LOC100850347|GPHB5|WDR89|SGPP1|PPP2R5E|SYNE2|RHOJ	Chinese indicine
10	76562797	76728922	166126	0.75	AKAP5|HSPA2|MTHFD1|ZBTB25|PPP1R36|ZBTB1	Chinese indicine
10	76729203	77101706	372504	0.8	PLEKHG3|CHURC1|RAB15|SPTB|GPX2	Chinese indicine
10	78144995	78433508	288514	0.85		Chinese indicine
10	78458881	79116453	657573	0.85	CCDC196|FAM71D|GPHN	Chinese indicine
10	79116564	79149179	32616	0.85	FAM71D	Chinese indicine
10	79149339	79275179	125841	0.75	ATP6V1D|EIF2S1|MPP5	Chinese indicine
10	79300160	79401404	101245	0.85	TMEM229B	Chinese indicine
10	79401505	79418531	17027	0.8	PLEKHH1	Chinese indicine
10	79418670	79577039	158370	0.8	PIGH|ARG2|VTI1B|PLEKHH1|RDH11	Chinese indicine
10	79577179	79597390	20212	0.85	RDH12	Chinese indicine
10	79597552	79760253	162702	0.85	ZFYVE26|RAD51B	Chinese indicine
10	81401472	81608465	206994	0.75	SRSF5|SLC10A1|SUSD6|SMOC1	Chinese indicine
10	81608590	81645839	37250	0.75	SMOC1	Chinese indicine
10	82173384	82327968	154585	0.85	MED6|ADAM20|TTC9	Chinese indicine
10	82328089	82470120	142032	0.95	MAP3K9	Chinese indicine
10	82470260	82492212	21953	0.95		Chinese indicine
10	82954751	83793824	839074	0.75	SIPA1L1|RGS6	Chinese indicine
10	83830519	83900510	69992	0.75	RGS6	Chinese indicine
10	83900631	83945479	44849	0.75	RGS6	Chinese indicine
10	83945721	84232670	286950	0.75	DPF3|RGS6	Chinese indicine
10	84232814	84274126	41313	0.75	DPF3	Chinese indicine
10	84303331	84783254	479924	0.95	DCAF4|ZFYVE1|RBM25|PAPLN|DPF3|PSEN1|NUMB	Chinese indicine
10	84783368	84856938	73571	0.75	NUMB	Chinese indicine
10	85135806	85336554	200749	0.75	PTGR2|ZNF410|COQ6|ELMSAN1|FAM161B	Chinese indicine
10	85606084	85811688	205605	0.9	VRTN|NPC2|ISCA2|VSX2|ABCD4|ABCD4|SYNDIG1L|LTBP2	Chinese indicine
10	85811833	85822173	10341	0.8	LTBP2	Chinese indicine
10	85822294	85892918	70625	0.8	LTBP2	Chinese indicine
10	85893070	85901890	8821	0.8	LTBP2	Chinese indicine
10	85902032	86014881	112850	0.75	FCF1|AREL1	Chinese indicine
10	87017761	87112872	95112	0.75	TTLL5	Chinese indicine
10	87113051	87387056	274006	0.8	TGFB3|IFT43|TTLL5	Chinese indicine
10	87387165	87541413	154249	0.75	GPATCH2L	Chinese indicine
10	87954419	87989251	34833	0.75		Chinese indicine
10	90289294	90343008	53715	0.75	NRXN3	Chinese indicine
10	93483314	93588327	105014	0.75		Chinese indicine
10	97714096	98036245	322150	0.75		Chinese indicine
10	98036479	98188621	152143	0.85		Chinese indicine
10	98188790	98280121	91332	0.85		Chinese indicine
10	98280257	98286922	6666	0.8		Chinese indicine
10	98287037	98297364	10328	0.8		Chinese indicine
10	98297536	98404048	106513	0.9		Chinese indicine
10	98624326	99330687	706362	0.85		Chinese indicine
10	99409424	99518967	109544	0.75		Chinese indicine
10	101176598	101261815	85218	0.8	FOXN3	Chinese indicine
10	101261982	101324220	62239	0.8	FOXN3	Chinese indicine
10	101324404	101333203	8800	0.75		Chinese indicine
11	3857742	4014131	156390	0.8	MGAT4A	Chinese indicine
11	4014306	4018598	4293	0.75		Chinese indicine
11	4018722	4059163	40442	0.8	KIAA1211L	Chinese indicine
11	4059271	4203754	144484	0.85	KIAA1211L	Chinese indicine
11	4639117	4723473	84357	0.8	AFF3	Chinese indicine
11	4723601	4822055	98455	0.75	AFF3	Chinese indicine
11	6044900	6076833	31934	0.75	TBC1D8	Chinese indicine
11	6076957	6327095	250139	0.75	CNOT11|RNF149|CREG2|TBC1D8|RFX8	Chinese indicine
11	6456283	6671097	214815	0.8	MAP4K4	Chinese indicine
11	7600137	7697446	97310	0.75		Chinese indicine
11	7825002	7950269	125268	0.75		Chinese indicine
11	8416414	8577827	161414	0.75		Chinese indicine
11	8705361	8841564	136204	0.75		Chinese indicine
11	9413512	9508773	95262	0.75	TACR1	Chinese indicine
11	9508884	9727561	218678	0.75	POLE4|TACR1	Chinese indicine
11	10041200	10137214	96015	0.75	LOC107132904|DOK1|AUP1|DQX1|TLX2|PCGF1|M1AP|HTRA2|LOXL3	Chinese indicine
11	10137321	10203977	66657	0.85	LBX2|TTC31|MRPL53|MOGS|WBP1|INO80B|WDR54|CCDC142|RTKN	Chinese indicine
11	10204127	10264486	60360	0.85	WDR54|MGC152281|C11H2orf81|DCTN1	Chinese indicine
11	12265792	12486171	220380	0.8	CYP26B1|EXOC6B	Chinese indicine
11	17084527	17348938	264412	0.75		Chinese indicine
11	18568385	18847020	278636	0.85	CRIM1	Chinese indicine
11	19840407	19915360	74954	0.75		Chinese indicine
11	20087836	20103938	16103	0.85	CDC42EP3	Chinese indicine
11	20104044	20127766	23723	0.85	CDC42EP3	Chinese indicine
11	20127906	20763089	635184	0.8	CYP1B1|RMDN2|ATL2	Chinese indicine
11	26514063	26584519	70457	0.75	PPM1B	Chinese indicine
11	28330574	28427389	96816	0.8	PRKCE	Chinese indicine
11	40877842	41241961	364120	0.75	FANCL	Chinese indicine
11	41461801	41798297	336497	0.8		Chinese indicine
11	42106949	42282411	175463	0.75		Chinese indicine
11	46983140	47173385	190246	0.75		Chinese indicine
11	48834876	49215361	380486	0.85	LOC100300483|POLR1A|ATOH8|ST3GAL5	Chinese indicine
11	49215555	49226440	10886	0.75	LOC104968634	Chinese indicine
11	58494556	58759361	264806	0.85	LRRTM4	Chinese indicine
11	63554205	63585444	31240	0.75		Chinese indicine
11	63585589	63986632	401044	0.75	ACTR2|SPRED2	Chinese indicine
11	65221670	65251330	29661	0.75		Chinese indicine
11	66489566	66660907	171342	0.85	PNO1|C1D|PPP3R1|WDR92	Chinese indicine
11	66661125	66760899	99775	0.75	PPP3R1|CNRIP1	Chinese indicine
11	66761004	67226311	465308	0.75	BMP10|PLEK|FBXO48|APLF|PROKR1|ARHGAP25	Chinese indicine
11	69319395	69639267	319873	0.8	LBH|LCLAT1	Chinese indicine
11	69765968	70116975	351008	0.75	ALK	Chinese indicine
11	74311828	74456517	144690	0.75	PTRHD1|LOC107132952|ADCY3|CENPO|NCOA1	Chinese indicine
11	76009729	76258365	248637	0.75		Chinese indicine
11	76669969	76750176	80208	0.75		Chinese indicine
11	76760576	76954886	194311	0.85		Chinese indicine
11	77068559	77102543	33985	0.85		Chinese indicine
11	77102716	77174313	71598	0.8		Chinese indicine
11	77174464	77207618	33155	0.8		Chinese indicine
11	77207728	77420224	212497	0.8		Chinese indicine
11	78930492	79069778	139287	0.75		Chinese indicine
11	79310346	79544765	234420	0.8	OSR1	Chinese indicine
11	79544901	79643301	98401	0.75		Chinese indicine
11	80486362	81125418	639057	0.85	MSGN1|RAD51AP2|GEN1|SMC6|VSNL1|KCNS3	Chinese indicine
11	82266682	82312010	45329	0.75		Chinese indicine
11	83028242	83126948	98707	0.8	NBAS	Chinese indicine
11	90967402	91048893	81492	0.8		Chinese indicine
11	91049034	91053090	4057	0.75		Chinese indicine
11	91053216	91115059	61844	0.85		Chinese indicine
11	91115193	91257231	142039	0.85		Chinese indicine
11	91393321	91444250	50930	0.75		Chinese indicine
11	92607393	92830044	222652	0.75	DAB2IP|TTLL11	Chinese indicine
11	92830159	93056914	226756	0.8	NDUFA8|TTLL11|MORN5	Chinese indicine
11	93057058	93175310	118253	0.75	LHX6|RBM18|MORN5|MRRF	Chinese indicine
11	94493017	94662942	169926	0.75	CRB2|DENND1A	Chinese indicine
11	95221069	95231526	10458	0.75		Chinese indicine
11	95235625	95266122	30498	0.75		Chinese indicine
11	95266269	95285647	19379	0.75		Chinese indicine
11	95287419	95335598	48180	0.8	NEK6	Chinese indicine
11	95335761	95400682	64922	0.8	NEK6	Chinese indicine
11	95400922	95521868	120947	0.75	NEK6|ADGRD2|NR5A1|PSMB7	Chinese indicine
11	97041227	97089938	48712	0.8		Chinese indicine
11	99954700	99965103	10404	0.75		Chinese indicine
11	99965391	100412299	446909	0.75	C11H9orf50|LOC101905017|ASB6|LOC107132964|C11H9orf78|NTMT1|PRRX2|PTGES|TOR1B|TOR1A|USP20|GPR107|FNBP1	Chinese indicine
11	101872857	102056400	183544	0.75	MED27	Chinese indicine
11	102894738	103242432	347695	0.75	SPACA9|CEL|LOC618559|LOC100848610|TSC1|GFI1B|GTF3C5|RALGDS|GBGT1|AK8	Chinese indicine
11	103369769	103788447	418679	0.9	TMEM250|LHX3|KCNT1|UBAC1|QSOX2|LOC787891|CAMSAP1|NACC2|GPSM1	Chinese indicine
11	103788555	104080883	292329	0.8	DNLZ|ENTR1|INPP5E|LOC112448856|EGFL7|CARD9|SNAPC4|PMPCA|SEC16A|NOTCH1|GPSM1	Chinese indicine
11	104205110	104865568	660459	0.95	SURF6|RPL7A|LOC100139115|REXO4|CACFD1|BRD3OS|MED22|SURF2|SURF4|STKLD1|SLC2A6|MYMK|ADAMTSL2|DBH|SARDH|BRD3|ABO|ADAMTS13|FAM163B|VAV2	Chinese indicine
12	8266885	8397675	130791	0.75		Chinese indicine
12	8693545	8865777	172233	0.9		Chinese indicine
12	8865898	8920500	54603	0.75		Chinese indicine
12	8920642	8992707	72066	0.8		Chinese indicine
12	9677538	10088710	411173	0.85		Chinese indicine
12	10088835	10164792	75958	0.75		Chinese indicine
12	10164905	10223310	58406	0.8		Chinese indicine
12	10358141	10393048	34908	0.75		Chinese indicine
12	10393172	10652298	259127	0.75	LOC790024|OLFM4	Chinese indicine
12	10652463	10804764	152302	0.75	OLFM4	Chinese indicine
12	10804888	10879524	74637	0.8		Chinese indicine
12	10879634	11062128	182495	0.8	PCDH8|CNMD	Chinese indicine
12	12360683	12460039	99357	0.75	DGKH|AKAP11	Chinese indicine
12	12460245	12470673	10429	0.8	AKAP11	Chinese indicine
12	12470844	12484693	13850	0.85		Chinese indicine
12	12484823	12572865	88043	0.85		Chinese indicine
12	12627500	12675353	47854	0.75		Chinese indicine
12	14179589	14539474	359886	0.9	SMIM2	Chinese indicine
12	14539592	14581209	41618	0.8		Chinese indicine
12	14581332	14640267	58936	0.8	SERP2	Chinese indicine
12	15540313	15714941	174629	0.75	SLC25A30|ERICH6B|COG3	Chinese indicine
12	15740571	16083334	342764	0.75	SPERT|SIAH3|ZC3H13	Chinese indicine
12	16411033	16778825	367793	0.75	ESD|LRCH1|HTR2A	Chinese indicine
12	16778933	17068607	289675	0.8	HTR2A	Chinese indicine
12	17068716	17092217	23502	0.75		Chinese indicine
12	17092332	17247517	155186	0.85		Chinese indicine
12	17336602	17449791	113190	0.75		Chinese indicine
12	17476077	17527832	51756	0.75		Chinese indicine
12	17546994	17577764	30771	0.8		Chinese indicine
12	17577921	17621428	43508	0.9		Chinese indicine
12	17621535	17627280	5746	0.9		Chinese indicine
12	17627406	17671553	44148	0.9		Chinese indicine
12	17671676	17694862	23187	0.8		Chinese indicine
12	17694977	17704254	9278	0.75		Chinese indicine
12	17708440	17757125	48686	0.85		Chinese indicine
12	17834435	18082629	248195	0.9	NUDT15|MED4|ITM2B|SUCLA2	Chinese indicine
12	20207192	20264018	56827	0.75		Chinese indicine
12	20264137	20601760	337624	0.8	LOC101904962|DLEU7|RNASEH2B|C12H13orf42|LOC112449027|FAM124A	Chinese indicine
12	21068647	21122999	54353	0.8	WDFY2	Chinese indicine
12	21123102	21179467	56366	0.75	WDFY2	Chinese indicine
12	21279110	21380974	101865	0.75	CCDC70|ATP7B	Chinese indicine
12	22468865	22779428	310564	0.9	COG6	Chinese indicine
12	22779549	22828913	49365	0.75	LHFPL6	Chinese indicine
12	22873374	23160011	286638	0.8	LHFPL6	Chinese indicine
12	23281305	23348123	66819	0.8	STOML3|FREM2	Chinese indicine
12	23348232	23423104	74873	0.8	FREM2	Chinese indicine
12	24538544	24646226	107683	0.75	LOC112449049	Chinese indicine
12	24646371	24783318	136948	0.8	SUPT20H|EXOSC8|ALG5|SMAD9	Chinese indicine
12	25039847	25246189	206343	0.85	CCNA1|SPART	Chinese indicine
12	25246329	25313229	66901	0.8	SOHLH2	Chinese indicine
12	25313391	25408257	94867	0.85	DCLK1	Chinese indicine
12	25408390	25411074	2685	0.75	DCLK1	Chinese indicine
12	25411193	25528691	117499	0.8	DCLK1	Chinese indicine
12	25528859	25553469	24611	0.85	DCLK1	Chinese indicine
12	25553590	25654302	100713	0.85	DCLK1	Chinese indicine
12	25654454	25660028	5575	0.8	DCLK1	Chinese indicine
12	25660166	26104046	443881	0.9	MAB21L1|DCLK1|NBEA	Chinese indicine
12	27117056	27220642	103587	0.8		Chinese indicine
12	28795032	29154447	359416	0.75	FRY	Chinese indicine
12	29615769	29858719	242951	0.8	HSPH1|LOC101906564	Chinese indicine
12	29858875	29930577	71703	0.75	LOC101906564	Chinese indicine
12	29934226	30052699	118474	0.8	TEX26|MEDAG	Chinese indicine
12	30052825	30076386	23562	0.85		Chinese indicine
12	30076557	30115265	38709	0.85	ALOX5AP	Chinese indicine
12	30115379	30249818	134440	0.85	ALOX5AP|USPL1	Chinese indicine
12	30885082	31046726	161645	0.8	SLC7A1|MTUS2	Chinese indicine
12	31046830	31132300	85471	0.8	MTUS2	Chinese indicine
12	31132431	31168928	36498	0.75	MTUS2	Chinese indicine
12	31169037	31384007	214971	0.8	MTUS2	Chinese indicine
12	33694483	33718246	23764	0.75	ATP8A2	Chinese indicine
12	33718357	33724509	6153	0.75	ATP8A2	Chinese indicine
12	33724610	33744005	19396	0.8	ATP8A2	Chinese indicine
12	33744113	33840555	96443	0.85	ATP8A2	Chinese indicine
12	33840668	33853649	12982	0.85	ATP8A2	Chinese indicine
12	33853802	34100044	246243	0.85	NUP58|AMER2|MTMR6|ATP8A2	Chinese indicine
12	34100149	34238392	138244	0.85	SPATA13	Chinese indicine
12	44552110	44891695	339586	0.75		Chinese indicine
12	53204569	53226874	22306	0.75		Chinese indicine
12	53972626	54047805	75180	0.75		Chinese indicine
12	68141457	68219069	77613	0.75	GPC6	Chinese indicine
12	68385830	68571813	185984	0.75		Chinese indicine
12	69224271	69368571	144301	0.75		Chinese indicine
12	69581777	69801329	219553	0.8	LOC515333|LOC104973089	Chinese indicine
12	70528136	70534361	6226	0.75		Chinese indicine
12	70534473	70547748	13276	0.75		Chinese indicine
12	70659657	70676224	16568	0.75	LOC101906567	Chinese indicine
12	70677032	70687353	10322	0.85	LOC101906567	Chinese indicine
12	70980299	70983394	3096	0.75	LOC100336232	Chinese indicine
12	71081532	71111867	30336	0.75		Chinese indicine
12	71610775	71701903	91129	0.75	LOC107131218|LOC112449073	Chinese indicine
12	72623972	72625613	1642	0.75	LOC112449074	Chinese indicine
12	72625717	72628688	2972	0.75	LOC112449074	Chinese indicine
12	72665681	72711349	45669	0.75	LOC100337390	Chinese indicine
12	72773074	72797155	24082	0.75	LOC100337390	Chinese indicine
12	72797385	72804017	6633	0.8	LOC100337390	Chinese indicine
12	72884567	72920174	35608	0.75	CLDN10	Chinese indicine
12	72920288	72928797	8510	0.75	CLDN10	Chinese indicine
12	72928917	72951233	22317	0.75	CLDN10	Chinese indicine
12	72951506	72967275	15770	0.75	CLDN10	Chinese indicine
12	72967536	73062862	95327	0.8	DZIP1|CLDN10	Chinese indicine
12	73351679	73492165	140487	0.8	HS6ST3	Chinese indicine
12	73791776	73882541	90766	0.75	HS6ST3	Chinese indicine
12	74072336	74174804	102469	0.75	HS6ST3	Chinese indicine
12	75893131	75910010	16880	0.75	DOCK9	Chinese indicine
12	82414943	82586029	171087	0.75		Chinese indicine
12	82586175	82714731	128557	0.75		Chinese indicine
12	82951328	83047490	96163	0.75	FAM155A	Chinese indicine
12	85745985	86075496	329512	0.75	SOX1	Chinese indicine
12	86075634	86203357	127724	0.75	SPACA7|TUBGCP3	Chinese indicine
12	86256445	86518142	261698	0.8	LOC101902449|F7|MCF2L|LOC112449099|PROZ|ATP11A|F10	Chinese indicine
12	86518391	86983509	465119	0.8	LAMP1|ATP4B|PROZ|PCID2|CUL4A|GRTP1|ADPRHL1|DCUN1D2|TMCO3|TFDP1|GRK1|TMEM255B|GAS6|RASA3|LOC112449110|C12H13orf46	Chinese indicine
13	1106545	1137868	31324	0.75	PLCB1	Chinese indicine
13	1138052	1205511	67460	0.85	PLCB1	Chinese indicine
13	1731225	1759248	28024	0.75	PLCB1	Chinese indicine
13	3982522	4507466	524945	0.8	LOC112449365|JAG1	Chinese indicine
13	6668094	6789085	120992	0.8	SPTLC3	Chinese indicine
13	6789197	6884861	95665	0.75	ISM1	Chinese indicine
13	8573161	8669540	96380	0.8	MACROD2	Chinese indicine
13	8669648	8708379	38732	0.8	MACROD2	Chinese indicine
13	11028601	11064261	35661	0.75		Chinese indicine
13	11086455	11094564	8110	0.75	LOC112449356	Chinese indicine
13	11122266	11144182	21917	0.75		Chinese indicine
13	11161203	11211533	50331	0.75	LOC112449367	Chinese indicine
13	11697622	11755847	58226	0.75	CAMK1D	Chinese indicine
13	11755956	11816038	60083	0.75	CAMK1D	Chinese indicine
13	11816285	11947222	130938	0.75	CAMK1D	Chinese indicine
13	13468977	13484169	15193	0.75		Chinese indicine
13	15763397	15909530	146134	0.85	GATA3	Chinese indicine
13	15909701	16048378	138678	0.8	GATA3|TAF3	Chinese indicine
13	16048525	16266162	217638	0.75	KIN|ATP5F1C|ITIH2|TAF3|ITIH5	Chinese indicine
13	16446013	16832931	386919	0.75	SFMBT2	Chinese indicine
13	17621061	17629059	7999	0.8		Chinese indicine
13	17633529	17639767	6239	0.75	LOC112449258	Chinese indicine
13	18682123	18725273	43151	0.8	PARD3	Chinese indicine
13	18725395	18735607	10213	0.8	PARD3	Chinese indicine
13	18735720	19023225	287506	0.9	PARD3	Chinese indicine
13	19023383	19191360	167978	0.85	PARD3	Chinese indicine
13	19523535	19528295	4761	0.75		Chinese indicine
13	19528423	19541585	13163	0.75		Chinese indicine
13	19541739	19558854	17116	0.75		Chinese indicine
13	19634986	19757307	122322	0.75	NRP1	Chinese indicine
13	19804896	20000044	195149	0.85	ITGB1	Chinese indicine
13	20000294	20014336	14043	0.75	ITGB1	Chinese indicine
13	20094387	20372211	277825	0.75	CCDC7|ARL5B	Chinese indicine
13	20372409	20475841	103433	0.85		Chinese indicine
13	20476209	20487539	11331	0.85		Chinese indicine
13	20487742	20519738	31997	0.75		Chinese indicine
13	20700674	20827169	126496	0.95	MALRD1	Chinese indicine
13	20827366	20941426	114061	0.8	MALRD1	Chinese indicine
13	20941547	20970216	28670	0.75	MALRD1	Chinese indicine
13	20970492	21077489	106998	0.85	MALRD1	Chinese indicine
13	21225737	21527017	301281	0.75	PLXDC2	Chinese indicine
13	22241277	22460061	218785	0.85	C13H10orf113|NEBL	Chinese indicine
13	22477015	22716628	239614	0.85	CASC10	Chinese indicine
13	22716739	22746862	30124	0.75	SKIDA1	Chinese indicine
13	22747019	23055297	308279	0.8	MLLT10|DNAJC1	Chinese indicine
13	23121940	23161547	39608	0.75	DNAJC1	Chinese indicine
13	24134916	24231010	96095	0.85	PTF1A|C13H10orf67|MSRB2	Chinese indicine
13	24992075	25097784	105710	0.75	KIAA1217	Chinese indicine
13	25097985	25331161	233177	0.75	KIAA1217	Chinese indicine
13	26868715	26930283	61569	0.85		Chinese indicine
13	26930387	26960812	30426	0.75		Chinese indicine
13	27767711	27925165	157455	0.8	OPTN|MCM10|UCMA|LOC100300115	Chinese indicine
13	27925298	28276342	351045	0.75	LOC100300115|PHYH|SEPHS1|BEND7	Chinese indicine
13	34970363	35093002	122640	0.75	JCAD	Chinese indicine
13	35093114	35234019	140906	0.75	JCAD|MTPAP	Chinese indicine
13	37553789	37873430	319642	0.8	LOC515755|LOC112449281|PCSK2	Chinese indicine
13	38767044	38797722	30679	0.8		Chinese indicine
13	38797906	38825380	27475	0.75		Chinese indicine
13	38832327	38957191	124865	0.75	SLC24A3	Chinese indicine
13	39179679	39332678	153000	0.8	SLC24A3	Chinese indicine
13	40917900	41078466	160567	0.75		Chinese indicine
13	41687039	41696226	9188	0.75		Chinese indicine
13	42043602	42296428	252827	0.75	CSTL1|CST11|LOC617402|CST8|LOC531692|LOC781567|LOC505033|MGC133636|CST3|NAPB	Chinese indicine
13	42296570	42460315	163746	0.8	SYNDIG1	Chinese indicine
13	43223435	43587560	364126	0.85	UCN3|LOC112449294|LOC112441538|LOC785762|AKR1C3|LOC782061|LOC112449293	Chinese indicine
13	43587697	43761227	173531	0.85	AKR1C4|LOC782884|LOC782922|LOC527068	Chinese indicine
13	43761347	43822610	61264	0.9	20ALPHA-HSD|LOC506594	Chinese indicine
13	43822714	43850595	27882	0.8	LOC112441521	Chinese indicine
13	43850703	44018201	167499	0.75	LOC112441521|LOC515358|LOC615959	Chinese indicine
13	45405230	45771692	366463	0.75		Chinese indicine
13	47859727	47995005	135279	0.8	SHLD1	Chinese indicine
13	47995124	48019659	24536	0.8	SHLD1	Chinese indicine
13	48019774	48078210	58437	0.75	CHGB|SHLD1	Chinese indicine
13	48078311	48224497	146187	0.75	CHGB|TRMT6|MCM8|CRLS1|LRRN4	Chinese indicine
13	48224607	48238905	14299	0.75	LRRN4	Chinese indicine
13	48249570	48372316	122747	0.75	FERMT1	Chinese indicine
13	48372462	48652656	280195	0.75		Chinese indicine
13	48859335	48864244	4910	0.75		Chinese indicine
13	50253780	50355893	102114	0.75		Chinese indicine
13	50356057	50711707	355651	0.8	HAO1	Chinese indicine
13	53109792	53233722	123931	0.75	PDYN|SIRPA	Chinese indicine
13	53233839	53325508	91670	0.75	SIRPA|LOC101902869	Chinese indicine
13	53461415	53511295	49881	0.9	SIRPB1|LOC536097	Chinese indicine
13	53511415	53909228	397814	0.85	NPBWR2|LKAAEAR1|RGS19|TCEA2|SOX18|C13H20orf204|SAMD10|LOC101904896|UCKL1|LOC536097|GINS1|PCMTD2|OPRL1|ZNF512B|DNAJC5|MYT1|PRPF6	Chinese indicine
13	53909389	53937192	27804	0.8	DNAJC5	Chinese indicine
13	53937565	54334840	397276	0.95	ABHD16B|ZGPAT|TNFRSF6B|SRMS|PPDPF|EEF1A2|NKAIN4|BIRC7|LOC112449235|YTHDF1|TPD52L2|SLC2A4RG|LIME1|ARFRP1|RTEL1|STMN3|GMEB2|FNDC11|KCNQ2|CHRNA4|ARFGAP1|ZBTB46|PTK6|COL20A1	Chinese indicine
13	54334943	54419576	84634	0.9	YTHDF1	Chinese indicine
13	54653198	54827821	174624	0.8	SLCO4A1|GATA5|NTSR1	Chinese indicine
13	54827988	54996525	168538	0.9	RBBP8NL|CABLES2|RPS21|ADRM1|OSBPL2|LAMA5	Chinese indicine
13	54996679	55335333	338655	0.9	HRH3|MTG2|PSMA7|LSM14B|TAF4|SS18L1|CDH4	Chinese indicine
13	56365151	56535173	170023	0.8		Chinese indicine
13	56583992	57050822	466831	0.95	PPP1R3D|CDH26|FAM217B|PHACTR3|SYCP2	Chinese indicine
13	57500122	57518257	18136	0.8	GNAS|LOC101909083|LOC112449315	Chinese indicine
13	57518372	57538691	20320	0.85	GNAS|LOC112449315	Chinese indicine
13	57538980	57565884	26905	0.8		Chinese indicine
13	57620038	57643581	23544	0.8		Chinese indicine
13	57643721	57682208	38488	0.8	NPEPL1	Chinese indicine
13	57682472	57704569	22098	0.85	STX16|NPEPL1	Chinese indicine
13	57705356	57800666	95311	0.8	STX16	Chinese indicine
13	57800777	57836244	35468	0.95		Chinese indicine
13	57836416	57884586	48171	0.95		Chinese indicine
13	57884739	58099466	214728	0.95	APCDD1L|RAB22A|VAPB	Chinese indicine
13	58099711	58350189	250479	0.9	ANKRD60|C13H20orf85	Chinese indicine
13	58350292	58383279	32988	0.85		Chinese indicine
13	58952053	59139243	187191	0.75	BMP7	Chinese indicine
13	59139352	59386829	247478	0.8	TFAP2C	Chinese indicine
13	61054245	61189397	135153	0.75	DEFB124|ID1|HM13|REM1	Chinese indicine
13	61203220	61207510	4291	0.75	COX4I2	Chinese indicine
13	61207646	61270827	63182	0.75	BCL2L1	Chinese indicine
13	61271028	61415150	144123	0.8	FOXS1|DUSP15|BCL2L1|MYLK2|LOC618409|TTLL9|TPX2	Chinese indicine
13	61415254	61623609	208356	0.8	TTLL9|PDRG1|XKR7|CCM2L|TM9SF4|HCK	Chinese indicine
13	66142578	66338339	195762	0.75	MROH8|GHRH|MANBAL|RPN2|SRC	Chinese indicine
13	66338501	66405973	67473	0.8	SRC	Chinese indicine
13	66430442	66620090	189649	0.85	NNAT|BLCAP|CTNNBL1	Chinese indicine
13	67616759	67883708	266950	0.8	FAM83D|PPP1R16B|DHX35	Chinese indicine
13	67883819	67930983	47165	0.8		Chinese indicine
13	67931136	67969960	38825	0.8		Chinese indicine
13	67970065	68090187	120123	0.75		Chinese indicine
13	68188561	68236798	48238	0.8		Chinese indicine
13	71167000	71243133	76134	0.75	PTPRT	Chinese indicine
13	71580533	71778040	197508	0.8	PTPRT	Chinese indicine
13	72264340	72373341	109002	0.8	GTSF1L	Chinese indicine
13	72373449	72661162	287714	0.9	TOX2|JPH2	Chinese indicine
13	72661419	72730011	68593	0.75	OSER1|GDAP1L1	Chinese indicine
13	72730116	72759510	29395	0.75	FITM2|GDAP1L1	Chinese indicine
13	72759649	73140062	380414	0.75	R3HDML|HNF4A|TTPAL|SERINC3|ADA|WISP2|PKIG	Chinese indicine
13	73563978	73567291	3314	0.75		Chinese indicine
13	73882826	74164050	281225	0.75	TKDP4|LOC107133059|LOC112449239|TKDP1|TKDP2|LOC618696	Chinese indicine
13	74223578	74243157	19580	0.75	LOC404103	Chinese indicine
13	76187058	76346231	159174	0.75	SULF2	Chinese indicine
13	76447798	76515224	67427	0.8		Chinese indicine
13	76542725	76619382	76658	0.8		Chinese indicine
13	78248003	78811860	563858	0.8	LOC104973920|PTPN1|PARD6B|BCAS4|RIPOR3	Chinese indicine
13	80932963	81044671	111709	0.75	TSHZ2	Chinese indicine
14	3343175	3462175	119001	0.8	TRAPPC9	Chinese indicine
14	7529591	7635390	105800	0.75		Chinese indicine
14	17305044	17339841	34798	0.75		Chinese indicine
14	26546295	26651792	105498	0.75		Chinese indicine
14	26651915	26701369	49455	0.75		Chinese indicine
14	27346660	27449002	102343	0.8		Chinese indicine
14	30630863	30633450	2588	0.75		Chinese indicine
14	30633617	30816689	183073	0.8	RRS1|ADHFE1|VXN	Chinese indicine
14	30846365	30918157	71793	0.75	MYBL1|VCPIP1	Chinese indicine
14	30951998	31060116	108119	0.75	SGK3	Chinese indicine
14	36712160	36755826	43667	0.75		Chinese indicine
14	36816659	36975012	158354	0.75	STAU2	Chinese indicine
14	36975123	37100745	125623	0.75	STAU2|UBE2W	Chinese indicine
14	37444236	37813614	369379	0.8	JPH1|GDAP1	Chinese indicine
14	42811952	42858770	46819	0.75	STMN2	Chinese indicine
14	43979803	44268186	288384	0.8	PAG1|ZNF704	Chinese indicine
14	44268325	44505809	237485	0.9	FABP5|PAG1	Chinese indicine
14	44506335	44604526	98192	0.8		Chinese indicine
14	44604650	44715845	111196	0.8	PMP2|FABP9|FABP4	Chinese indicine
14	44715988	44779047	63060	0.75	FABP12	Chinese indicine
14	44779241	44884741	105501	0.8	NOV	Chinese indicine
14	44884844	44932467	47624	0.85		Chinese indicine
14	44932626	44978614	45989	0.8		Chinese indicine
14	44978716	45083067	104352	0.8	MAL2	Chinese indicine
14	45156875	45303769	146895	0.75	TNFRSF11B|COLEC10	Chinese indicine
14	45603229	45606705	3477	0.8		Chinese indicine
14	45606849	45705877	99029	0.8	SAMD12	Chinese indicine
14	45705992	46067629	361638	0.8	SAMD12	Chinese indicine
14	46234207	46561327	327121	0.75	EXT1	Chinese indicine
14	46800342	46917838	117497	0.75	MED30	Chinese indicine
14	46923007	46935298	12292	0.75		Chinese indicine
14	46935434	46965776	30343	0.75		Chinese indicine
14	53379076	53775164	396089	0.75		Chinese indicine
14	53937155	54179352	242198	0.75		Chinese indicine
14	54519941	54728783	208843	0.8	SYBU	Chinese indicine
14	55359263	55456708	97446	0.8	TRHR	Chinese indicine
14	55767406	55824878	57473	0.75		Chinese indicine
14	55825014	55922180	97167	0.75		Chinese indicine
14	55933489	56118184	184696	0.8	EMC2	Chinese indicine
14	56118322	56175045	56724	0.8		Chinese indicine
14	56175244	56388486	213243	0.9	EIF3E|RSPO2	Chinese indicine
14	58415200	58544816	129617	0.75		Chinese indicine
14	58735985	58818314	82330	0.75		Chinese indicine
14	58818420	58841681	23262	0.75	ZFPM2	Chinese indicine
14	58841799	58845768	3970	0.75	ZFPM2	Chinese indicine
14	58845949	58953674	107726	0.8	ZFPM2	Chinese indicine
14	59562019	60093493	531475	0.9	LRP12	Chinese indicine
14	60093616	60140989	47374	0.75	LRP12	Chinese indicine
14	60157603	60228833	71231	0.8	DPYS	Chinese indicine
14	60228967	60256150	27184	0.8	DCSTAMP|DPYS	Chinese indicine
14	60256390	60283367	26978	0.85	DCSTAMP	Chinese indicine
14	60283473	60302201	18729	0.85	DCSTAMP	Chinese indicine
14	60302317	60443923	141607	0.75	RIMS2	Chinese indicine
14	60444110	60501230	57121	0.8	RIMS2	Chinese indicine
14	60501358	60503952	2595	0.75	RIMS2	Chinese indicine
14	60504091	60530599	26509	0.75	RIMS2	Chinese indicine
14	60530720	61087781	557062	0.75	DCAF13|SLC25A32|RIMS2	Chinese indicine
14	61240960	61320779	79820	0.8	BAALC	Chinese indicine
14	61365358	61419413	54056	0.75	ATP6V1C1	Chinese indicine
14	61419543	62153248	733706	0.75	KLF10|ATP6V1C1|ODF1|RRM2B|AZIN1|UBR5	Chinese indicine
14	62331230	62385398	54169	0.75	NCALD	Chinese indicine
14	62385608	62518550	132943	0.85	NCALD	Chinese indicine
14	62518758	62697228	178471	0.85	NCALD	Chinese indicine
14	62767135	62902626	135492	0.75	GRHL2	Chinese indicine
14	62902730	63074916	172187	0.8		Chinese indicine
14	63087916	63651350	563435	0.8	ZNF706|YWHAZ|PABPC1	Chinese indicine
14	63651462	63768803	117342	0.75	SNX31	Chinese indicine
14	63825640	63927255	101616	0.8	ANKRD46	Chinese indicine
14	65471719	65495943	24225	0.75	STK3	Chinese indicine
14	66644364	67019862	375499	0.8	TSPYL5|CPQ	Chinese indicine
14	67019985	67505145	485161	0.75	CPQ	Chinese indicine
14	67505259	67632000	126742	0.8	SDC2|CPQ	Chinese indicine
14	67669925	67680459	10535	0.8	SDC2	Chinese indicine
14	67680560	67711513	30954	0.75	SDC2	Chinese indicine
14	67711620	67794845	83226	0.8		Chinese indicine
14	67821130	68151462	330333	0.75	UQCRB|MTERF3|GDF6|PTDSS1	Chinese indicine
14	68408520	68504172	95653	0.8		Chinese indicine
14	70571703	70742369	170667	0.85	FAM92A	Chinese indicine
14	70742548	70925119	182572	0.8		Chinese indicine
14	78451815	78501768	49954	0.8	RALYL	Chinese indicine
14	78501925	78671356	169432	0.85		Chinese indicine
14	81203215	81459748	256534	0.75	TAF2|DSCC1|DEPTOR	Chinese indicine
15	770113	1010346	240234	0.75	LOC515790|LOC508315|OR4C16|LOC786525|LOC112441595	Chinese indicine
15	1059808	1067915	8108	0.75		Chinese indicine
15	1227277	1278597	51321	0.75		Chinese indicine
15	1278751	1665316	386566	0.8	IZUMO1R|GPR83|ANKRD49|KBTBD3|MRE11|AASDHPPT	Chinese indicine
15	4236712	4308297	71586	0.75	PDGFD	Chinese indicine
15	4308439	4363066	54628	0.8	PDGFD	Chinese indicine
15	4363209	4528593	165385	0.75	DDI1|PDGFD	Chinese indicine
15	7089244	7201500	112257	0.75		Chinese indicine
15	15416126	15418557	2432	0.75	LOC107133150	Chinese indicine
15	15418659	15421310	2652	0.75	LOC107133150	Chinese indicine
15	15421475	15464836	43362	0.85	LOC107133150|CWC15	Chinese indicine
15	15464943	15634786	169844	0.8	AMOTL1	Chinese indicine
15	23643892	23751577	107686	0.75	NCAM1	Chinese indicine
15	23751745	23819345	67601	0.8	NCAM1	Chinese indicine
15	25587265	25673694	86430	0.8		Chinese indicine
15	25673869	25775921	102053	0.75	CADM1	Chinese indicine
15	26851653	26866700	15048	0.75		Chinese indicine
15	26954306	27013831	59526	0.75		Chinese indicine
15	27013946	27190144	176199	0.8		Chinese indicine
15	27190306	27257640	67335	0.75		Chinese indicine
15	27269240	27592450	323211	0.85	ZPR1|APOA5|APOA4|APOC3|LOC104974214|APOA1|BUD13|LOC107133155|SIK3	Chinese indicine
15	27592653	27664842	72190	0.8	SIK3	Chinese indicine
15	28181829	28248628	66800	0.75	DSCAML1	Chinese indicine
15	28248832	28365662	116831	0.75	DSCAML1	Chinese indicine
15	28365808	28430006	64199	0.8	DSCAML1	Chinese indicine
15	28430514	28691774	261261	0.75	FXYD2|FXYD6|IL10RA|TMPRSS13|SMIM35|DSCAML1	Chinese indicine
15	28718118	28720763	2646	0.75	SMIM35	Chinese indicine
15	28928701	29007363	78663	0.75	CD3E|MPZL3|MPZL2	Chinese indicine
15	29999270	30480720	481451	0.8	LOC101903835|NECTIN1	Chinese indicine
15	30626371	30802923	176553	0.85	TRIM29|OAF	Chinese indicine
15	30803047	30907111	104065	0.75	POU2F3	Chinese indicine
15	31038169	31204780	166612	0.85	ARHGEF12|GRIK4	Chinese indicine
15	31204908	31620121	415214	0.85	GRIK4	Chinese indicine
15	34362158	34510786	148629	0.75	SAAL1|TPH1|SERGEF	Chinese indicine
15	36857707	37198534	340828	0.75		Chinese indicine
15	37609290	38278999	669710	0.75	CALCB|CALCA|CYP2R1|PSMA1|COPB1|PDE3B	Chinese indicine
15	40851383	41003414	152032	0.75		Chinese indicine
15	41069419	41500339	430921	0.8	GALNT18	Chinese indicine
15	41629177	41655060	25884	0.75		Chinese indicine
15	41655205	41700123	44919	0.75		Chinese indicine
15	43530952	43682557	151606	0.85	ASCL3|AKIP1|NRIP3|TMEM9B|C15H11orf16|SCUBE2|LOC784603	Chinese indicine
15	43684166	44031474	347309	0.85	RPL27A|ST5|TRIM66|STK33	Chinese indicine
15	44031589	44243387	211799	0.85	STK33	Chinese indicine
15	44243492	44301209	57718	0.8	LMO1	Chinese indicine
15	44301324	44495271	193948	0.8	RIC3|LMO1|TUB	Chinese indicine
15	44495521	44551409	55889	0.8	EIF3F	Chinese indicine
15	44551528	44598562	47035	0.75	NLRP10|LOC785565	Chinese indicine
15	44658353	44659511	1159	0.75		Chinese indicine
15	44683434	44774524	91091	0.8	LOC539064|OR5P3	Chinese indicine
15	44836252	44953586	117335	0.75	LOC112441571|LOC531779|LOC782645|LOC782678|LOC516263|LOC782791	Chinese indicine
15	44972985	44978747	5763	0.75	LOC782865	Chinese indicine
15	44978872	45423719	444848	0.75	OVCH2|CYB5R2|OLFML1|SYT9|PPFIBP2	Chinese indicine
15	47197715	47248627	50913	0.8	LOC613909|OR52E8|OR52E6|OR52N2	Chinese indicine
15	47248733	47265262	16530	0.75		Chinese indicine
15	47299765	47309103	9339	0.8		Chinese indicine
15	47309341	47333090	23750	0.75	LOC788263	Chinese indicine
15	47333201	47367607	34407	0.75	LOC507428|OR52N5	Chinese indicine
15	47372628	47377026	4399	0.75		Chinese indicine
15	47377278	47403090	25813	0.8	LOC618803	Chinese indicine
15	47403193	47422652	19460	0.75	LOC787779	Chinese indicine
15	47422772	47488187	65416	0.75	LOC787810|LOC525863|LOC787830|OR56B4	Chinese indicine
15	48407582	48418617	11036	0.75	HBG	Chinese indicine
15	49564919	49588260	23342	0.75	LOC530990	Chinese indicine
15	49588790	49624492	35703	0.85	LOC530990|LOC783323|LOC112441577	Chinese indicine
15	50380920	50436941	56022	0.75	OR51E1|OR52I2|LOC112441493|TRIM68	Chinese indicine
15	56689463	56751739	62277	0.75	GDPD4	Chinese indicine
15	61082063	61517227	435165	0.8	MPPED2	Chinese indicine
15	61517375	61564175	46801	0.85		Chinese indicine
15	62008676	62018467	9792	0.75	DCDC1	Chinese indicine
15	66040532	66088866	48335	0.75		Chinese indicine
15	66496292	66530393	34102	0.85	LDLRAD3	Chinese indicine
15	69803227	69928556	125330	0.8		Chinese indicine
15	69928695	70171234	242540	0.75		Chinese indicine
15	70883459	70920302	36844	0.75		Chinese indicine
15	72476907	72548664	71758	0.75		Chinese indicine
15	75161089	75367315	206227	0.75	LOC101906676|SYT13|PRDM11	Chinese indicine
15	75367442	75401938	34497	0.75		Chinese indicine
15	75525036	75673056	148021	0.9	LOC112441655	Chinese indicine
15	75673320	76100551	427232	0.85	PEX16|CHST1|SLC35C1|MAPK8IP1|C15H11orf94|LARGE2|CRY2|PHF21A	Chinese indicine
15	76100672	76214361	113690	0.8	PHF21A	Chinese indicine
15	76866580	77154481	287902	0.75	PACSIN3|DDB2|ACP2|NR1H3|MADD|C15H11orf49|ARFGAP2	Chinese indicine
15	77154589	77685983	531395	0.85	SLC39A13|PTPMT1|KBTBD4|FAM180B|C1QTNF4|MADD|MYBPC3|LOC107133473|PSMC3|RAPSN|NDUFS3|MTCH2|FNBP4|NUP160|SPI1|CELF1|AGBL2	Chinese indicine
15	78465744	78499558	33815	0.75	LOC100140748|LOC789288|LOC789293|LOC789300	Chinese indicine
15	78500263	78566966	66704	0.85	LOC789300|LOC520162|LOC511865|OR5I1|LOC787563	Chinese indicine
15	78803752	78835595	31844	0.75	LOC615051	Chinese indicine
15	78837943	78884665	46723	0.75		Chinese indicine
15	78884865	78994432	109568	0.75		Chinese indicine
15	80186438	80307515	121078	0.75	LOC782830|LOC782866|LOC513698|LOC538839	Chinese indicine
15	80479044	80595095	116052	0.9	SSRP1|PRG3|TNKS1BP1|P2RX3	Chinese indicine
15	80595292	80605835	10544	0.75	LOC781990	Chinese indicine
15	80611506	80623441	11936	0.75	PRG3	Chinese indicine
15	80623604	80733804	110201	0.85	PRG3|LOC520402|SLC43A3|RTN4RL2	Chinese indicine
15	80733998	80820758	86761	0.75	RTN4RL2|SLC43A1|TIMM10|SMTNL1|UBE2L6	Chinese indicine
15	81090785	81273491	182707	0.8	LOC101905743	Chinese indicine
15	81273954	81335585	61632	0.85	LOC524304|LOC615808	Chinese indicine
15	81335731	81384059	48329	0.75	OR9Q2|LOC107133203	Chinese indicine
15	81384703	81388157	3455	0.75	LOC107133203	Chinese indicine
15	81388267	81556819	168553	0.85	LOC518442|OR5B2|LOC104968576|LOC104974344|LOC531571	Chinese indicine
15	81557060	81570463	13404	0.75	LOC615941|LOC509369	Chinese indicine
15	81570576	81806613	236038	0.75	OR5B3|LOC513948|LOC784993|LOC506652|LOC784897|LOC782698|LOC784623|LOC515862|LOC515045|LOC100301403|LOC509710|LOC104968563	Chinese indicine
15	81991228	82015768	24541	0.8	LOC518623	Chinese indicine
15	82015874	82109680	93807	0.75	LOC518623|LOC104974345|GAT	Chinese indicine
16	5131	52289	47159	0.75		Chinese indicine
16	414153	564024	149872	0.8	OR5L1|LOC524282	Chinese indicine
16	2320902	2485487	164586	0.85	LRRN2	Chinese indicine
16	2485599	2517743	32145	0.9		Chinese indicine
16	2517846	3265216	747371	0.85	TMEM81|KLHDC8A|CNTN2|DSTYK|NUAK2|CDK18|NFASC|RBBP5|TMCC2|LEMD1	Chinese indicine
16	3265348	3334221	68874	0.75	CDK18	Chinese indicine
16	3402678	3612361	209684	0.8	RAB29|SLC45A3|NUCKS1|PM20D1|SLC41A1	Chinese indicine
16	4064008	4250054	186047	0.75	SRGAP2	Chinese indicine
16	4526046	4682613	156568	0.75	IL19|IL20|IL10|IL24	Chinese indicine
16	4682759	4738674	55916	0.75	IL24|FCMR|FCAMR|PIGR	Chinese indicine
16	4738840	4812672	73833	0.75	FCAMR	Chinese indicine
16	4812781	4950109	137329	0.75	YOD1|C16H1orf116|PFKFB2|C4BPB|C4BPA	Chinese indicine
16	5698834	5742491	43658	0.85	LOC100336868	Chinese indicine
16	5742595	5902114	159520	0.85	LOC514121|LOC112441814|LOC112441815	Chinese indicine
16	5902328	5945724	43397	0.8	LOC101905630|LOC112441815	Chinese indicine
16	5997704	6002794	5091	0.75	LOC101905630	Chinese indicine
16	6302894	6367822	64929	0.75	CFH	Chinese indicine
16	6524577	6587681	63105	0.8	KCNT2	Chinese indicine
16	6607426	6642182	34757	0.85	KCNT2	Chinese indicine
16	6642572	6673985	31414	0.8	KCNT2	Chinese indicine
16	6821938	6995968	174031	0.9	LOC101907330|KCNT2	Chinese indicine
16	6996128	7026247	30120	0.8	LOC112441816	Chinese indicine
16	7026401	7120606	94206	0.75		Chinese indicine
16	7120740	7192645	71906	0.85		Chinese indicine
16	7192869	7450631	257763	0.75		Chinese indicine
16	7450760	7468778	18019	0.8		Chinese indicine
16	7505051	7557027	51977	0.8		Chinese indicine
16	7557212	7819339	262128	0.8		Chinese indicine
16	8543614	8815895	272282	0.75		Chinese indicine
16	14143282	14182365	39084	0.75		Chinese indicine
16	14748004	15292895	544892	0.8	BRINP3	Chinese indicine
16	15583437	15772509	189073	0.8	BRINP3	Chinese indicine
16	15772613	15873019	100407	0.75		Chinese indicine
16	15873130	15944837	71708	0.75		Chinese indicine
16	15946026	15979403	33378	0.75		Chinese indicine
16	15979526	16335581	356056	0.75		Chinese indicine
16	16335712	16391262	55551	0.75		Chinese indicine
16	16825108	16983009	157902	0.75		Chinese indicine
16	19314315	19585383	271069	0.8	USH2A	Chinese indicine
16	20086691	20400554	313864	0.8	ESRRG	Chinese indicine
16	20400680	20486351	85672	0.75	ESRRG	Chinese indicine
16	20486455	20579984	93530	0.8	ESRRG	Chinese indicine
16	20894775	21009299	114525	0.75	GPATCH2	Chinese indicine
16	21850825	21886708	35884	0.75	TGFB2	Chinese indicine
16	21886825	21908750	21926	0.75	TGFB2	Chinese indicine
16	25973535	26127221	153687	0.8	HHIPL2|TAF1A|MIA3	Chinese indicine
16	26127383	26178524	51142	0.8	MIA3|AIDA	Chinese indicine
16	26178743	26461787	283045	0.75	AIDA|FAM177B|DISP1|BROX	Chinese indicine
16	27904529	27986515	81987	0.75		Chinese indicine
16	29232103	29278762	46660	0.75	MIXL1|LIN9	Chinese indicine
16	29278874	29474638	195765	0.8	LOC101902123|LIN9|PARP1	Chinese indicine
16	31767913	32090497	322585	0.8	KIF26B	Chinese indicine
16	35339792	35633404	293613	0.8	RGS7	Chinese indicine
16	36169772	36207497	37726	0.75		Chinese indicine
16	36578559	36595270	16712	0.75		Chinese indicine
16	38436620	38646100	209481	0.75	MROH9	Chinese indicine
16	41473496	41596538	123043	0.75	TNFRSF1B|TNFRSF8|VPS13D	Chinese indicine
16	42002965	42062707	59743	0.75	MAD2L2|FBXO2|FBXO6|FBXO44	Chinese indicine
16	43738400	43848122	109723	0.75	PIK3CD|CLSTN1	Chinese indicine
16	45825233	45928470	103238	0.8	CAMTA1	Chinese indicine
16	46256504	46443642	187139	0.75	CAMTA1	Chinese indicine
16	46737962	47072674	334713	0.85	THAP3|PHF13|ZBTB48|HES2|DNAJC11|KLHL21|TAS1R1|NOL9|PLEKHG5|TNFRSF25|ESPN|ACOT7	Chinese indicine
16	47072836	47150137	77302	0.8	GPR153|RPL22|HES3|ICMT|RNF207|ACOT7	Chinese indicine
16	47183691	47249344	65654	0.75	KCNAB2|CHD5	Chinese indicine
16	47714350	47731142	16793	0.8		Chinese indicine
16	48498445	48524121	25677	0.75		Chinese indicine
16	49180562	49591038	410477	0.75	C16H1orf174|SMIM1|TPRG1L|DFFB|CEP104|CCDC27|TP73|MEGF6|WRAP73|ARHGEF16|PRDM16|LRRC47	Chinese indicine
16	49738823	49789203	50381	0.8	PRDM16	Chinese indicine
16	50352925	50691813	338889	0.85	PEX10|PANK4|PLCH2|RER1|SKI|PRKCZ|MORN1|FAAP20	Chinese indicine
16	52307391	52530005	222615	0.75	TMEM51|KAZN	Chinese indicine
16	52553402	52593735	40334	0.85	KAZN	Chinese indicine
16	52732274	52839363	107090	0.8	KAZN	Chinese indicine
16	53253650	53368944	115295	0.75		Chinese indicine
16	56919427	57113166	193740	0.8	TNR	Chinese indicine
16	57113309	57196343	83035	0.8		Chinese indicine
16	59334019	59564070	230052	0.75	LOC100299281|SEC16B|RASAL2	Chinese indicine
16	60191034	60472379	281346	0.75	ANGPTL1|FAM20B|RALGPS2|TOR3A|ABL2	Chinese indicine
16	60788471	60876392	87922	0.75	NPHS2|TDRD5	Chinese indicine
16	60876612	61134099	257488	0.75	TOR1AIP1|FAM163A|TOR1AIP2|TDRD5	Chinese indicine
16	62366821	62439302	72482	0.75		Chinese indicine
16	62439484	62544708	105225	0.75		Chinese indicine
16	63424832	63539097	114266	0.75	GLUL|TEDDM1	Chinese indicine
16	63681644	63709618	27975	0.75	RGS8	Chinese indicine
16	63709781	63710935	1155	0.75	RGS8	Chinese indicine
16	65172471	65343133	170663	0.95		Chinese indicine
16	65343234	65407733	64500	0.95		Chinese indicine
16	65407847	65517797	109951	0.85	C16H1orf21	Chinese indicine
16	65517925	65821037	303113	0.8	EDEM3|C16H1orf21	Chinese indicine
16	65821141	66024874	203734	0.85	FAM129A	Chinese indicine
16	66025017	66131937	106921	0.8	RNF2|TRMT1L	Chinese indicine
16	66132123	66211927	79805	0.85	TRMT1L|SWT1	Chinese indicine
16	66212062	66345152	133091	0.95	IVNS1ABP|SWT1	Chinese indicine
16	66345264	66380582	35319	0.9		Chinese indicine
16	66380740	66588220	207481	0.8		Chinese indicine
16	66588322	66603492	15171	0.75	LOC101904614	Chinese indicine
16	66603636	66612829	9194	0.75		Chinese indicine
16	66612999	66650710	37712	0.75		Chinese indicine
16	66737940	66797575	59636	0.75	HMCN1	Chinese indicine
16	66797715	66817119	19405	0.75	HMCN1	Chinese indicine
16	66817220	66871271	54052	0.75	HMCN1	Chinese indicine
16	66871387	66926701	55315	0.8	HMCN1	Chinese indicine
16	66926809	66951850	25042	0.9	HMCN1	Chinese indicine
16	66951954	67044736	92783	0.8	HMCN1	Chinese indicine
16	68177283	68237727	60445	0.8		Chinese indicine
16	68237842	68460764	222923	0.75	KCNK2	Chinese indicine
16	74250176	74489309	239134	0.8		Chinese indicine
16	74489457	74524861	35405	0.85		Chinese indicine
16	74524978	74532054	7077	0.75		Chinese indicine
16	74532156	74895251	363096	0.9		Chinese indicine
16	75660686	75708122	47437	0.8	LOC518224	Chinese indicine
16	77930492	77976963	46472	0.8		Chinese indicine
16	79096392	79208625	112234	0.8	ZNF281	Chinese indicine
16	80682972	80795411	112440	0.85	NAV1	Chinese indicine
16	80795593	80800534	4942	0.85	NAV1	Chinese indicine
16	80800647	80813544	12898	0.8	NAV1	Chinese indicine
16	80813692	80843055	29364	0.85		Chinese indicine
16	80843156	80883131	39976	0.85	PHLDA3|CSRP1	Chinese indicine
16	80883322	80915795	32474	0.85	TNNI1	Chinese indicine
16	80915924	80917910	1987	0.85	LAD1	Chinese indicine
16	80918069	80931212	13144	0.95	LAD1	Chinese indicine
16	80931315	80936673	5359	0.85	TNNT2	Chinese indicine
16	80936783	81005147	68365	0.85	TNNT2|LOC100297820	Chinese indicine
17	10167132	10253218	86087	0.8	ARHGAP10	Chinese indicine
17	10253331	10271051	17721	0.75	ARHGAP10	Chinese indicine
17	11703160	11715426	12267	0.75		Chinese indicine
17	11715537	11746999	31463	0.8		Chinese indicine
17	12283739	12431488	147750	0.75	ZNF827	Chinese indicine
17	12829239	12896208	66970	0.75		Chinese indicine
17	13160073	13413884	253812	0.8	ABCE1|ANAPC10	Chinese indicine
17	13418278	13421870	3593	0.75		Chinese indicine
17	13421982	13495735	73754	0.85	HHIP	Chinese indicine
17	18860345	18957471	97127	0.75		Chinese indicine
17	20641306	20793746	152441	0.75		Chinese indicine
17	21310736	21604520	293785	0.8		Chinese indicine
17	21604707	21728132	123426	0.75		Chinese indicine
17	26005955	26114711	108757	0.75		Chinese indicine
17	26114857	26162188	47332	0.8		Chinese indicine
17	26162369	26225205	62837	0.75		Chinese indicine
17	26225353	26226436	1084	0.75		Chinese indicine
17	31200010	31407191	207182	0.75		Chinese indicine
17	31407310	31477608	70299	0.8		Chinese indicine
17	31869956	31956524	86569	0.8		Chinese indicine
17	32143731	32209059	65329	0.75		Chinese indicine
17	40931376	41072084	140709	0.8		Chinese indicine
17	43629744	43805532	175789	0.8	GUCY1A1	Chinese indicine
17	46271529	46463265	191737	0.75	RAN|STX2|RIMBP2	Chinese indicine
17	46772008	46783577	11570	0.75		Chinese indicine
17	47973749	48358306	384558	0.75	SLC15A4|TMEM132D|GLT1D1	Chinese indicine
17	48436466	48486055	49590	0.75	TMEM132C	Chinese indicine
17	48486192	48538483	52292	0.8	TMEM132C	Chinese indicine
17	57214269	57317166	102898	0.8	KSR2	Chinese indicine
17	57317330	57742592	425263	0.85	KSR2|NOS1	Chinese indicine
17	57869926	58138154	268229	0.75	TESC|NOS1|FBXO21|FBXW8	Chinese indicine
17	58138278	58368953	230676	0.75	HRK|C17H12orf49|FBXW8|RNFT2	Chinese indicine
17	59467517	59649321	181805	0.85		Chinese indicine
17	59899594	60048136	148543	0.85		Chinese indicine
17	60048249	60107660	59412	0.8	TBX3	Chinese indicine
17	64496349	64536099	39751	0.75		Chinese indicine
17	64536336	64630165	93830	0.75	CMKLR1|WSCD2	Chinese indicine
17	68677165	68784274	107110	0.8	NEFH|THOC5|NIPSNAP1|NF2	Chinese indicine
17	69189184	69257582	68399	0.75	HORMAD2	Chinese indicine
17	70111702	70277982	166281	0.75	PATZ1|DRG1|EIF4ENIF1|SFI1	Chinese indicine
17	70451869	70520344	68476	0.8	YWHAH|DEPDC5	Chinese indicine
17	70520547	70611098	90552	0.8	SLC5A1	Chinese indicine
17	70637421	70751727	114307	0.9	LOC112441499|SLC5A4	Chinese indicine
17	70751889	70776820	24932	0.9		Chinese indicine
17	70777158	70781841	4684	0.75		Chinese indicine
17	70781957	70812719	30763	0.85		Chinese indicine
17	70813028	70834855	21828	0.8		Chinese indicine
17	70835011	70862961	27951	0.85		Chinese indicine
17	70863145	70893325	30181	0.8		Chinese indicine
17	70902646	71129147	226502	0.85	ZNF280B|ZNF280A|LOC112442062|LOC100847119|IGLL1	Chinese indicine
17	71176044	71195892	19849	0.85		Chinese indicine
17	71196001	71241905	45905	0.8	ZNF70|C17H22orf15|CHCHD10|VPREB3|MMP11	Chinese indicine
17	71242048	71319606	77559	0.75	DERL3|SLC2A11|MIF|GSTT4|SMARCB1|GSTT1	Chinese indicine
17	71586407	71700507	114101	0.85	ADORA2A|SPECC1L	Chinese indicine
17	71700813	71771214	70402	0.9	BCR	Chinese indicine
17	71771350	71775270	3921	0.85	BCR	Chinese indicine
17	71775384	71808983	33600	0.85	LOC112441984|BCR|RAB36	Chinese indicine
17	71809124	72492788	683665	0.8	SDF2L1|YDJC|RIMBP3B|THAP7|TUBA3E|SLC7A4|LOC100295712|CCDC74B|RAB36|LOC531152|VPREB1|PPM1F|MAPK1|YPEL1|LOC101905136|CCDC116|UBE2L3|HIC2|TMEM191C|SERPIND1|SNAP29|CRKL|AIFM3|LZTR1|P2RX6|MZT2B|SMPD4|MED15|KLHL22|RSPH14|GNAZ|TOP3B|PPIL2|PI4KA|LRRC74B	Chinese indicine
18	1082134	1541016	458883	0.85	LOC112442247|MTSS1L|IL34|VSTM2B|VAC14	Chinese indicine
18	1541127	1654652	113526	0.8	IL34|SF3B3|COG4|FUK	Chinese indicine
18	1654951	1820198	165248	0.85	EXOSC6|FUK|DDX19A|AARS|DDX19B|ST3GAL2	Chinese indicine
18	1820326	1867443	47118	0.85	CLEC18C	Chinese indicine
18	1896766	1962674	65909	0.85	PDPR|GLG1	Chinese indicine
18	1962813	2220767	257955	0.9	MLKL|FA2H|GLG1|RFWD3	Chinese indicine
18	2220970	2388079	167110	0.85	WDR59|ZNRF1	Chinese indicine
18	3850935	4202734	351800	0.85		Chinese indicine
18	4202921	4490658	287738	0.85	LOC112442231|MON1B|SYCE1L	Chinese indicine
18	5441505	5610048	168544	0.75	WWOX	Chinese indicine
18	5823508	5988993	165486	0.75	WWOX	Chinese indicine
18	5989182	6006044	16863	0.75	WWOX	Chinese indicine
18	6160299	6205762	45464	0.85	WWOX|MAF	Chinese indicine
18	6205982	6324435	118454	0.8	MAF	Chinese indicine
18	6815170	7417618	602449	0.9	DYNLRB2|CDYL2	Chinese indicine
18	7417737	7558713	140977	0.85	CDYL2	Chinese indicine
18	7558837	7646279	87443	0.75		Chinese indicine
18	7673313	7738569	65257	0.9	CMC2|CENPN|ATMIN	Chinese indicine
18	7738680	7795332	56653	0.9	C18H16orf46|GCSH|PKD1L2	Chinese indicine
18	7795462	7898607	103146	0.9	BCO1|PKD1L2	Chinese indicine
18	7898716	8057506	158791	0.8	BCO1|GAN|CMIP	Chinese indicine
18	8130111	8282181	152071	0.85	CMIP	Chinese indicine
18	8282288	8328472	46185	0.85	PLCG2	Chinese indicine
18	9039252	9139650	100399	0.8	CDH13	Chinese indicine
18	9366506	9491881	125376	0.75	CDH13	Chinese indicine
18	9686493	9777207	90715	0.75	CDH13	Chinese indicine
18	9777389	9966929	189541	0.75	CDH13	Chinese indicine
18	9967070	10064907	97838	0.75	CDH13	Chinese indicine
18	10065072	10314051	248980	0.75	HSBP1|MLYCD|OSGIN1|NECAB2|CDH13	Chinese indicine
18	11937097	11974325	37229	0.8		Chinese indicine
18	11974438	11995935	21498	0.95		Chinese indicine
18	11996040	12020462	24423	0.9		Chinese indicine
18	12020563	12249937	229375	0.9		Chinese indicine
18	12250136	12313649	63514	0.8		Chinese indicine
18	12313824	12568801	254978	0.9	FOXF1|FOXC2|FOXL1|MTHFSD	Chinese indicine
18	12569043	12807079	238037	0.85		Chinese indicine
18	12840354	13238409	398056	0.8	C18H16orf95|FBXO31|ZCCHC14|LOC112442245|JPH3|MAP1LC3B|KLHDC4	Chinese indicine
18	13238549	13323035	84487	0.75	SLC7A5|KLHDC4	Chinese indicine
18	13323175	13565913	242739	0.8	SLC7A5|CA5A|BANP|ZNF469	Chinese indicine
18	13566030	13995701	429672	0.8	CYBA|MVD|SNAI3|CTU2|LOC517901|ZC3H18|RNF166|PIEZO1|ZFPM1|ZNF469	Chinese indicine
18	33768884	33847608	78725	0.75		Chinese indicine
18	40008847	40084167	75321	0.75	HYDIN|LOC112442305	Chinese indicine
18	40294936	40526424	231489	0.75	CCNE1|PLEKHF1|C18H19orf12	Chinese indicine
18	41908460	42000470	92011	0.75	TSHZ3|LOC112442307	Chinese indicine
18	44032091	44389145	357055	0.75	KCTD15|LOC112442401|CHST8	Chinese indicine
18	45590263	45856863	266601	0.8	FXYD3|LOC101903086|ZNF792|SCN1B|HPN|LGI4|GRAMD1A	Chinese indicine
18	45857000	45876680	19681	0.75	FXYD1|LGI4|FXYD7	Chinese indicine
18	46622165	46756569	134405	0.8	LRFN3|SDHAF1|ALKBH6|SYNE4|CLIP3|THAP8|WDR62	Chinese indicine
18	48571103	48796112	225010	0.75	RINL|NFKBIB|CCER2|SARS2|MRPS12|LOC789309|LOC112442404|LOC112442405|LOC529686|HNRNPL|SIRT2|FBXO17|LOC508086	Chinese indicine
18	48796246	48807095	10850	0.75		Chinese indicine
18	48807231	48879051	71821	0.75	ACP7|PAK4	Chinese indicine
18	48879198	48979330	100133	0.75	NCCRP1|SYCN|LOC112441453|LOC101902055|LOC101902125|IFNL3|PAK4	Chinese indicine
18	49099743	49312133	212391	0.8	PLEKHG2|RPS16|IL-15L|TIMM50|DLL3|EID2|LOC100299023|ZFP36|SELENOV|SUPT5H|LOC515276	Chinese indicine
18	51492804	51543056	50253	0.75	CXCL17	Chinese indicine
18	51543161	51583340	40180	0.75	CD177|TEX101	Chinese indicine
18	53506131	53865436	359306	0.8	PGLYRP1|IGFL1|PNMA8A|CCDC8|PNMA8B|PTGIR|GNG8|DACT3|CCDC61|HIF3A|PRKD2|STRN4|FKRP|PPP5C|CALM3|SLC1A5	Chinese indicine
18	53865563	54021408	155846	0.75	AP2S1|SLC1A5|ARHGAP35	Chinese indicine
18	54318620	54519738	201119	0.8	C5AR1|C5AR2|KPTN|DHX34|SLC8A2|NAPA|ZNF541|MEIS3	Chinese indicine
18	54519883	54726435	206553	0.75	LOC101902766|BICRA|EHD2|SELENOW|CRX|NOP53	Chinese indicine
18	57189856	57204926	15071	0.8	LOC100140550	Chinese indicine
18	57241283	57255331	14049	0.8	LOC112442406|LOC100336984	Chinese indicine
18	57579866	57589584	9719	0.75	SIGLEC5	Chinese indicine
18	58318606	58455763	137158	0.8	LOC112442214|LOC100848895|LOC787057	Chinese indicine
18	58455867	58495162	39296	0.75		Chinese indicine
18	58552762	58586363	33602	0.75		Chinese indicine
18	58586554	58619239	32686	0.75		Chinese indicine
18	59084945	59220052	135108	0.75	LOC112442408|LOC515089|LOC787858	Chinese indicine
18	60244912	60287136	42225	0.8	LOC101905616	Chinese indicine
18	60353488	60358547	5060	0.75	LOC618289	Chinese indicine
18	60358989	60391464	32476	0.85	LOC112442374|LOC785408	Chinese indicine
18	61395185	61396909	1725	0.75		Chinese indicine
18	61398371	61402680	4310	0.75		Chinese indicine
18	61402835	61419961	17127	0.75	LOC112442239	Chinese indicine
18	61492525	61495856	3332	0.75		Chinese indicine
18	61495975	61630546	134572	0.75	MYADM|LOC789418|LOC101904722|PRKCG|CACNG7	Chinese indicine
18	61651887	61753439	101553	0.75	CACNG6|VSTM1	Chinese indicine
18	62586269	62618944	32676	0.75	KIR3DS1	Chinese indicine
18	62680809	62682905	2097	0.8	KIR3DS1|KIR3DL2	Chinese indicine
18	62684782	62686008	1227	0.75	KIR3DS1|KIR3DL2	Chinese indicine
18	62689211	62705557	16347	0.8	KIR3DS1|KIR3DL2	Chinese indicine
18	62988742	63135495	146754	0.8		Chinese indicine
18	63180234	63285150	104917	0.75	RPS9|TMC4|LENG1|PRPF31|NDUFA3|LOC107131323|TSEN34|MBOAT7|CNOT3|TFPT|OSCAR	Chinese indicine
18	64079188	64322250	243063	0.95	PEG3	Chinese indicine
18	64370379	64463022	92644	0.8	ZIM3|DUXA|LOC523461|AURKC	Chinese indicine
18	64475010	64639574	164565	0.75	LOC789715|LOC512684|LOC523461|ZNF304|LOC100296121|LOC528802|ZNF543|ZNF548	Chinese indicine
18	64674529	64998990	324462	0.8	LOC100335593|LOC101906235|LOC530973|LOC100141128|VN1R1|LOC107131471|LOC790271|LOC527186|ZNF419|LOC107131470|LOC100299025|LOC540014|LOC100124497|LOC790009|ZNF550	Chinese indicine
18	65107723	65136506	28784	0.75	LOC101910047	Chinese indicine
18	65136616	65256236	119621	0.75	LOC100847490|LOC100138449|ZNF154|LOC104968476	Chinese indicine
18	65256363	65407153	150791	0.75	LOC104976575|ZNF154|LOC100139325|LOC789960|ZNF814	Chinese indicine
19	3656306	3898391	242086	0.75	KIF2B	Chinese indicine
19	3898506	3983126	84621	0.75		Chinese indicine
19	3983280	3997699	14420	0.8		Chinese indicine
19	3997828	4268828	271001	0.75		Chinese indicine
19	4268970	4430166	161197	0.75		Chinese indicine
19	4430277	4598278	168002	0.75		Chinese indicine
19	4714361	4762084	47724	0.8		Chinese indicine
19	4762249	4820047	57799	0.85	LOC100847997	Chinese indicine
19	7332896	7442158	109263	0.75	NOG	Chinese indicine
19	8021643	8143568	121926	0.75	MSI2	Chinese indicine
19	8143697	8161177	17481	0.9	MSI2	Chinese indicine
19	8161293	8234001	72709	0.9	MSI2	Chinese indicine
19	8502257	8573777	71521	0.8	CCDC182	Chinese indicine
19	8573879	8599812	25934	0.8		Chinese indicine
19	8600106	8698259	98154	0.85	MRPS23|CUEDC1	Chinese indicine
19	8698430	8758557	60128	0.85	LOC112442588|CUEDC1	Chinese indicine
19	8759266	8874215	114950	0.9	SRSF1|VEZF1	Chinese indicine
19	8874367	8993405	119039	0.9	LOC512973|DYNLL2|LOC508468	Chinese indicine
19	11722218	11923336	201119	0.85	BCAS3	Chinese indicine
19	11923459	12172354	248896	0.75	LOC107131494|BCAS3	Chinese indicine
19	12172547	12427858	255312	0.75	BCAS3|PPM1D	Chinese indicine
19	12427986	12560838	132853	0.9	C19H17orf64|APPBP2	Chinese indicine
19	12560954	12925553	364600	0.8	CA4|PIGW|MYO19|GGNBP2|ZNHIT3|USP32	Chinese indicine
19	12925741	13063929	138189	0.85	DHRS11|GGNBP2|MRM1	Chinese indicine
19	13064089	13171780	107692	0.75		Chinese indicine
19	13171891	13301430	129540	0.8	LHX1	Chinese indicine
19	14066890	14097923	31034	0.8		Chinese indicine
19	14098026	14110128	12103	0.75		Chinese indicine
19	14110279	14128693	18415	0.75		Chinese indicine
19	15001439	15379558	378120	0.9	ZNF830|LIG3|CCT6B|RFFL	Chinese indicine
19	15407684	15613660	205977	0.95	TMEM132E	Chinese indicine
19	15613761	15965794	352034	0.8	CCL1|CCL8|CCL11|CCL2	Chinese indicine
19	17021067	17567909	546843	0.8	SPACA3|TMEM98|MYO1D|ASIC2	Chinese indicine
19	19774541	19799135	24595	0.95	NLK	Chinese indicine
19	19799261	19827166	27906	0.8	IFT20|TMEM97|TNFAIP1	Chinese indicine
19	19827287	19836000	8714	0.85	TNFAIP1|POLDIP2	Chinese indicine
19	19836113	20045375	209263	0.95	TMEM199|SEBOX|UNC119|ALDOC|POLDIP2|VTN|SARM1|SLC46A1|SLC13A2|FOXN1|PIGS|SPAG5	Chinese indicine
19	22390432	22407879	17448	0.75	RPH3AL	Chinese indicine
19	22408639	22719538	310900	0.8	DOC2B|CRK|MYO1C|INPP5K|SLC43A2|RPH3AL|YWHAE|PITPNA	Chinese indicine
19	24383825	24394220	10396	0.75	ITGAE|P2RX5	Chinese indicine
19	24394332	24396617	2286	0.85	ITGAE	Chinese indicine
19	24396780	24420882	24103	0.8	HASPIN|ITGAE	Chinese indicine
19	25446584	25474962	28379	0.75		Chinese indicine
19	25995041	26123497	128457	0.8	MIS12|DERL2|RPAIN|NLRP1|LOC788205|DHX33|C1QBP	Chinese indicine
19	28257189	28260355	3167	0.75	CCDC42	Chinese indicine
19	28260487	28320788	60302	0.8	MFSD6L|CCDC42|PIK3R6	Chinese indicine
19	29686994	30106337	419344	0.85	PIRT|TMEM220|SHISA6	Chinese indicine
19	30986990	31205183	218194	0.75	LOC104975039|MYOCD|ARHGAP44	Chinese indicine
19	34219287	34359164	139878	0.75	SLC5A10|FAM83G|PRPSAP2|SMCR8|TOP3A|SHMT1	Chinese indicine
19	35283492	35448301	164810	0.75	KCNJ12	Chinese indicine
19	37647667	37733857	86191	0.75	CALCOCO2|TTLL6	Chinese indicine
19	40504065	40776888	272824	0.8	CDC6|GJD3|RARA|IGFBP4|TNS4|CCR7|WIPF2|TOP2A	Chinese indicine
19	40863850	40952654	88805	0.75	KRT24|KRT25|KRT222	Chinese indicine
19	46204416	46285122	80707	0.75	CDC27	Chinese indicine
19	46287065	46467115	180051	0.8	MYL4|ITGB3|EFCAB13	Chinese indicine
19	46467227	46478268	11042	0.8	EFCAB13	Chinese indicine
19	46478374	46493907	15534	0.75	EFCAB13	Chinese indicine
19	46494023	46690799	196777	0.75	LOC112442750|LOC112442751|LOC112442576|EFCAB13	Chinese indicine
19	46690905	47124032	433128	0.75	EFCAB3|METTL2A|LOC107131538|TLK2|MRC2|MARCH10	Chinese indicine
19	47679973	47797436	117464	0.75	CYB561|TANC2	Chinese indicine
19	48206867	48213650	6784	0.75	LOC616254	Chinese indicine
19	48220014	48249977	29964	0.85	LOC616254	Chinese indicine
19	50507003	50531654	24652	0.75	LOC781977	Chinese indicine
19	51737343	51776693	39351	0.75	RPTOR	Chinese indicine
19	51776829	52011873	235045	0.75	RPTOR	Chinese indicine
19	52167977	52219673	51697	0.8	LOC509283	Chinese indicine
19	52634040	52760033	125994	0.75	CBX8|CBX4|CBX2	Chinese indicine
19	52904039	53133077	229039	0.85	RBFOX3	Chinese indicine
19	54564440	54794452	230013	0.85	LOC112442708|SEC14L1|SEPT9	Chinese indicine
19	54835868	55045868	210001	0.8	SRSF2|MFSD11|MGAT5B	Chinese indicine
19	57113896	57618308	504413	0.85	RPL38|DNAI2|TTYH2	Chinese indicine
19	57618409	57748318	129910	0.75	LOC112442754|SDK2	Chinese indicine
2	1821466	2069936	248471	0.75	FAM168B|ARHGEF4|PLEKHB2	Chinese indicine
2	2614202	2950242	336041	0.75		Chinese indicine
2	2950351	3379559	429209	0.8		Chinese indicine
2	3749121	3977248	228128	0.75		Chinese indicine
2	3977352	4192235	214884	0.8	HS6ST1	Chinese indicine
2	5536141	5908081	371941	0.8	LOC112442302|NEMP2|NAB1|MFSD6	Chinese indicine
2	7259487	7360699	101213	0.75	COL5A2	Chinese indicine
2	9060548	9398160	337613	0.75		Chinese indicine
2	9398272	9933393	535122	0.75	ZSWIM2|ZC3H15|FAM171B|ITGAV	Chinese indicine
2	9960996	10201849	240854	0.75		Chinese indicine
2	12092062	12289093	197032	0.8		Chinese indicine
2	12442476	12589358	146883	0.8		Chinese indicine
2	12589494	12618364	28871	0.75		Chinese indicine
2	12815319	13038452	223134	0.75		Chinese indicine
2	13038597	13083889	45293	0.75		Chinese indicine
2	13178036	13424606	246571	0.8		Chinese indicine
2	13424718	13486768	62051	0.8	NUP35|DUSP19	Chinese indicine
2	13486876	13543225	56350	0.8	DUSP19|NCKAP1	Chinese indicine
2	13543415	13635170	91756	0.75	NCKAP1	Chinese indicine
2	13635317	13745699	110383	0.75	FRZB|NCKAP1	Chinese indicine
2	13908176	14198858	290683	0.75	PDE1A	Chinese indicine
2	23159902	23191537	31636	0.8		Chinese indicine
2	23485507	23907792	422286	0.85	MAP3K20|RAPGEF4	Chinese indicine
2	23973328	24457527	484200	0.8	DLX2|PDK1|ITGA6	Chinese indicine
2	27706773	28337650	630878	0.8	CERS6|STK39|B3GALT1	Chinese indicine
2	28364130	28450111	85982	0.8	B3GALT1	Chinese indicine
2	28532125	29017353	485229	0.8	XIRP2|B3GALT1	Chinese indicine
2	32809916	32995889	185974	0.75		Chinese indicine
2	33694303	34009606	315304	0.8	LOC107132260|KCNH7	Chinese indicine
2	39423517	39996709	573193	0.85	LOC112442205|NR4A2|GPD2	Chinese indicine
2	46169545	46318418	148874	0.75		Chinese indicine
2	46318520	46658429	339910	0.8	MMADHC|LYPD6	Chinese indicine
2	49485002	49487979	2978	0.75		Chinese indicine
2	49488247	49656378	168132	0.8		Chinese indicine
2	54495901	55001550	505650	0.75		Chinese indicine
2	55261380	55846736	585357	0.8		Chinese indicine
2	60002187	60115775	113589	0.8	THSD7B	Chinese indicine
2	65083936	65180055	96120	0.75	GPR39	Chinese indicine
2	77551916	77666834	114919	0.75		Chinese indicine
2	77866326	77928268	61943	0.75		Chinese indicine
2	77928383	78162813	234431	0.75		Chinese indicine
2	78162990	78507346	344357	0.85		Chinese indicine
2	78507467	78595056	87590	0.8		Chinese indicine
2	78595530	78767352	171823	0.75		Chinese indicine
2	78767506	78873053	105548	0.75		Chinese indicine
2	78873160	79103446	230287	0.8	GYPC	Chinese indicine
2	103480569	103545405	64837	0.75		Chinese indicine
2	103545736	103596294	50559	0.75		Chinese indicine
2	103596421	103903249	306829	0.8		Chinese indicine
2	110126869	110132573	5705	0.75		Chinese indicine
2	110132689	110209367	76679	0.75		Chinese indicine
2	110209473	110372475	163003	0.85	PAX3	Chinese indicine
2	113611332	113745620	134289	0.8	NYAP2	Chinese indicine
2	114099260	114243692	144433	0.75		Chinese indicine
2	123205868	123259656	53789	0.75		Chinese indicine
2	125626742	125753604	126863	0.75	FAM76A|IFI6|AHDC1|FGR	Chinese indicine
2	125753928	125839011	85084	0.75	AHDC1|WASF2	Chinese indicine
2	125839206	126147326	308121	0.75	CD164L2|FCN3|SYTL1|TMEM222|GPR3|MAP3K6|WDTC1|SLC9A1|WASF2	Chinese indicine
2	127182665	127328266	145602	0.8	AUNIP|STMN1|PAQR7|MTFR1L|SELENON|MAN1C1	Chinese indicine
2	127402430	127612185	209756	0.75	LDLRAP1|MACO1|MAN1C1	Chinese indicine
2	127803493	127983336	179844	0.85		Chinese indicine
2	127983501	128081910	98410	0.8	RUNX3	Chinese indicine
2	128904729	129098086	193358	0.75	SRSF10|PNRC2|CNR2|FUCA1|HMGCL	Chinese indicine
2	129098253	129150524	52272	0.8	GALE|LYPLA2|PITHD1|ELOA|HMGCL	Chinese indicine
2	129150684	129210556	59873	0.85	RPL11|ELOA	Chinese indicine
2	129210661	129227108	16448	0.75		Chinese indicine
2	129227214	129361966	134753	0.8	ID3|E2F2	Chinese indicine
2	129374670	129416466	41797	0.75	ASAP3	Chinese indicine
2	129416611	129425843	9233	0.75	TCEA3	Chinese indicine
2	129426022	129531501	105480	0.75	TCEA3|ZNF436|HNRNPR	Chinese indicine
2	129531778	129705144	173367	0.8	HTR1D|LUZP1	Chinese indicine
2	129949652	129985444	35793	0.75	EPHB2	Chinese indicine
2	129985581	130461680	476100	0.8	C1QC|C1QA|C1QB|EPHA8|ZBTB40|EPHB2	Chinese indicine
2	130461804	130590909	129106	0.9		Chinese indicine
2	130591197	131010807	419611	0.95	LOC515042|CELA3B|LOC789612|LDLRAD2|WNT4|CDC42|HSPG2	Chinese indicine
2	132808638	133352494	543857	0.8	RNF186|HTR6|OTUD3|TMCO4|LOC535280|MINOS1|PQLC2|CAPZB	Chinese indicine
2	133912678	134061835	149158	0.75	LOC107131874|LOC536229	Chinese indicine
2	134062006	134111134	49129	0.85		Chinese indicine
2	134111264	134164349	53086	0.95		Chinese indicine
2	134164455	134199996	35542	0.95	KLHDC7A	Chinese indicine
2	134610844	134773824	162981	0.75		Chinese indicine
2	134774108	134856266	82159	0.85	ACTL8	Chinese indicine
2	135170226	135661828	491603	0.75	RCC2|PADI6|PADI3|PADI1|SDHB|ATP13A2|MFAP2|PADI2|CROCC|PADI4	Chinese indicine
2	135662088	136134827	472740	0.85	LOC112443502|CPLANE2|CLCNKA|HSPB7|NECAP2|SPATA21|SZRD1|ARHGEF19|EPHA2|LOC107131929|FAM131C|SRARP|CROCC|FBXO42	Chinese indicine
2	136146079	136201001	54923	0.75	LOC788414	Chinese indicine
2	136214223	136228794	14572	0.75		Chinese indicine
20	1608747	1796083	187337	0.8	FAM196B|DOCK2	Chinese indicine
20	1796214	1933525	137312	0.75	DOCK2	Chinese indicine
20	1988112	2069430	81319	0.8	FOXI1|DOCK2	Chinese indicine
20	2069541	2393740	324200	0.85	C20H5orf58|LCP2|KCNMB1|KCNIP1	Chinese indicine
20	2393914	2435052	41139	0.8	KCNIP1	Chinese indicine
20	2435181	2515515	80335	0.75	KCNIP1	Chinese indicine
20	2539826	2645690	105865	0.8	KCNIP1	Chinese indicine
20	2645803	2744516	98714	0.8	GABRP	Chinese indicine
20	2744674	3169665	424992	0.8	TLX3|RANBP17	Chinese indicine
20	3195885	3236126	40242	0.75	NPM1|FGF18	Chinese indicine
20	3236263	3288500	52238	0.75	FGF18	Chinese indicine
20	3527942	3683599	155658	0.75	SMIM23|FBXW11	Chinese indicine
20	5512401	5921618	409218	0.75	C20H5orf47|CPEB4|NSG2	Chinese indicine
20	7069775	7345465	275691	0.75		Chinese indicine
20	9800365	10056867	256503	0.8	CARTPT|BDP1|MCCC2	Chinese indicine
20	10056997	10146377	89381	0.8	BDP1|SMN2|NAIP|SERF1A	Chinese indicine
20	10791420	10891687	100268	0.75		Chinese indicine
20	11266695	11303215	36521	0.75		Chinese indicine
20	12591305	12751085	159781	0.8	MAST4	Chinese indicine
20	12751223	12829116	77894	0.85	MAST4	Chinese indicine
20	12829225	13235071	405847	0.85	MAST4	Chinese indicine
20	13235189	13285563	50375	0.75		Chinese indicine
20	13745063	13845476	100414	0.75	NLN	Chinese indicine
20	18440845	18493980	53136	0.8	ELOVL7	Chinese indicine
20	18494115	18585098	90984	0.75	ELOVL7|DEPDC1B	Chinese indicine
20	18585232	18912616	327385	0.75	DEPDC1B|PDE4D	Chinese indicine
20	21719885	21786645	66761	0.75		Chinese indicine
20	21786820	21846912	60093	0.8	ACTBL2	Chinese indicine
20	21847039	21851416	4378	0.75		Chinese indicine
20	21851541	21947405	95865	0.8		Chinese indicine
20	22096388	22236194	139807	0.75		Chinese indicine
20	22698883	22741556	42674	0.8		Chinese indicine
20	24083185	24177003	93819	0.75	GZMK|ESM1	Chinese indicine
20	27472866	27591241	118376	0.75		Chinese indicine
20	28354821	28392429	37609	0.75	PARP8	Chinese indicine
20	31660371	31898466	238096	0.75	SELENOP|CCDC152|GHR	Chinese indicine
20	31898577	32014403	115827	0.8	GHR	Chinese indicine
20	33066723	33211248	144526	0.75	PLCXD3	Chinese indicine
20	33211366	33229739	18374	0.75	PLCXD3	Chinese indicine
20	33229840	33296866	67027	0.85		Chinese indicine
20	33297047	33364772	67726	0.85	C6	Chinese indicine
20	33365323	33422626	57304	0.8	C6	Chinese indicine
20	33422727	33424703	1977	0.75		Chinese indicine
20	33424835	33482211	57377	0.8	MROH2B	Chinese indicine
20	33482319	33590289	107971	0.8	MROH2B|C7	Chinese indicine
20	33795798	33911324	115527	0.75		Chinese indicine
20	33911460	33957437	45978	0.8		Chinese indicine
20	33957543	33965374	7832	0.75		Chinese indicine
20	35495589	35540434	44846	0.75	RICTOR|OSMR	Chinese indicine
20	35781786	36251155	469370	0.85	LIFR|EGFLAM	Chinese indicine
20	36256832	36258462	1631	0.75		Chinese indicine
20	36258627	36279633	21007	0.8		Chinese indicine
20	36279750	36475661	195912	0.75		Chinese indicine
20	36486813	36577533	90721	0.75		Chinese indicine
20	38329359	38573424	244066	0.75	IL7R|SPEF2	Chinese indicine
20	38617992	38735359	117368	0.75		Chinese indicine
20	38890052	38906547	16496	0.75		Chinese indicine
20	40300904	40617534	316631	0.75	TARS	Chinese indicine
20	42319020	42653221	334202	0.85	CDH6	Chinese indicine
20	42653392	42654593	1202	0.8		Chinese indicine
20	42654733	42703741	49009	0.75		Chinese indicine
20	45968811	46146132	177322	0.75		Chinese indicine
20	46267879	46461972	194094	0.75		Chinese indicine
20	47123966	47148916	24951	0.75		Chinese indicine
20	47149041	47501101	352061	0.75		Chinese indicine
20	47672685	47809951	137267	0.75		Chinese indicine
20	49138864	49529817	390954	0.75		Chinese indicine
20	55865395	56110157	244763	0.8	BASP1	Chinese indicine
20	58545419	58735222	189804	0.8	OTULINL|TRIO	Chinese indicine
20	62488928	62692021	203094	0.8	DAP|ANKRD33B	Chinese indicine
20	64364768	64607267	242500	0.75		Chinese indicine
20	65307453	65466234	158782	0.75	FASTKD3|MTRR|C20H5orf49|ADCY2	Chinese indicine
20	66419650	66514519	94870	0.8	PAPD7	Chinese indicine
20	66514681	66555387	40707	0.75		Chinese indicine
20	66956278	67304266	347989	0.8		Chinese indicine
20	67838276	68076897	238622	0.8	ADAMTS16	Chinese indicine
20	69360067	69666062	305996	0.8		Chinese indicine
20	69666183	69752840	86658	0.85		Chinese indicine
20	69851217	69897907	46691	0.85		Chinese indicine
20	69898145	70140061	241917	0.85	LOC100139061|IRX2	Chinese indicine
20	70140171	70370374	230204	0.9		Chinese indicine
20	70370493	70479186	108694	0.85		Chinese indicine
20	70741715	70946968	205254	0.75	MRPL36|NDUFS6|IRX4	Chinese indicine
20	70947092	71135603	188512	0.8	SLC6A3|CLPTM1L|LPCAT1	Chinese indicine
20	71221561	71431779	210219	0.8	SLC12A7|NKD2|TRIP13|BRD9|LOC617224	Chinese indicine
21	140852	209281	68430	0.75	LOC101908149	Chinese indicine
21	475008	516859	41852	0.75		Chinese indicine
21	517029	544454	27426	0.8		Chinese indicine
21	544582	565383	20802	0.75		Chinese indicine
21	614819	618500	3682	0.9		Chinese indicine
21	618684	624370	5687	0.75		Chinese indicine
21	624484	651423	26940	0.8		Chinese indicine
21	695171	732150	36980	0.75	LOC112443207|LOC112443209	Chinese indicine
21	732312	881086	148775	0.85		Chinese indicine
21	6531458	6778793	247336	0.85	ADAMTS17	Chinese indicine
21	6778925	6980816	201892	0.95	LYSMD4|MEF2A	Chinese indicine
21	6980976	7236866	255891	0.95	MEF2A|LRRC28	Chinese indicine
21	7237034	7609505	372472	0.85	TTC23|SYNM|LRRC28	Chinese indicine
21	7609634	7617862	8229	0.8		Chinese indicine
21	7618065	7689263	71199	0.8		Chinese indicine
21	7689477	7777215	87739	0.75		Chinese indicine
21	8456884	8599320	142437	0.85		Chinese indicine
21	8609317	9180811	571495	0.75	ARRDC4	Chinese indicine
21	17753758	17961317	207560	0.75	AGBL1	Chinese indicine
21	18248259	18390020	141762	0.8		Chinese indicine
21	18390154	18488244	98091	0.75		Chinese indicine
21	18791901	19309308	517408	0.8	NTRK3	Chinese indicine
21	19624749	19641222	16474	0.75	LOC101903572	Chinese indicine
21	19641330	19675246	33917	0.75	LOC616063|LOC781624	Chinese indicine
21	20133455	20235709	102255	0.8	LOC512617|LOC531169|LOC523057|LOC515149	Chinese indicine
21	20323400	20445092	121693	0.8	ACAN	Chinese indicine
21	20445372	21637145	1191774	0.75	MESP1|MESP2|LOC107131598|CIB1|NGRN|ACAN|HAPLN3|MFGE8|FANCI|POLG|RHCG|TICRR|KIF7|PLIN1|WDR93|ANPEP|AP3S2|ZNF710|IDH2|SEMA4B|ABHD2|RLBP1|PEX11A|ARPIN|GDPGP1	Chinese indicine
21	23270238	23344649	74412	0.8		Chinese indicine
21	23355317	23499653	144337	0.75		Chinese indicine
21	23500012	23871991	371980	0.8	MEX3B	Chinese indicine
21	26804434	27058923	254490	0.75	TLNRD1|MESD|CFAP161|IL16	Chinese indicine
21	30701435	30777297	75863	0.75	CRABP1	Chinese indicine
21	30777401	31049317	271917	0.8	PSMA4|IREB2|HYKK|CHRNA5|CHRNA3|CHRNB4	Chinese indicine
21	31049459	31059181	9723	0.75		Chinese indicine
21	35246872	35329377	82506	0.75	STXBP6	Chinese indicine
21	35957915	36241593	283679	0.75		Chinese indicine
21	39226339	39246089	19751	0.75	FOXG1	Chinese indicine
21	39246289	39344097	97809	0.8	LOC101905308	Chinese indicine
21	40461211	40610907	149697	0.75		Chinese indicine
21	44458920	44686708	227789	0.75		Chinese indicine
21	44686812	44799597	112786	0.75		Chinese indicine
21	46870846	47042173	171328	0.8	PAX9|SLC25A21	Chinese indicine
21	47042321	47089238	46918	0.75	SLC25A21	Chinese indicine
21	54064969	54171304	106336	0.75		Chinese indicine
21	55376077	55611507	235431	0.8	SERF2|SERINC4|HYPK|PDIA3|ELL3|MFAP1|WDR76|FRMD5	Chinese indicine
21	55614118	55969821	355704	0.8	FRMD5	Chinese indicine
21	56406428	56778386	371959	0.8	TRIP11|ATXN3|CATSPERB|TC2N|FBLN5	Chinese indicine
21	58106111	58310110	204000	0.75	UNC79	Chinese indicine
21	59300031	59385535	85505	0.8	SERPINA3-8|SERPINA3|SERPINA3-7|SERPINA3-3	Chinese indicine
21	59399789	59460541	60753	0.75	SERPINA5|LOC784932|SERPINA3-1	Chinese indicine
21	59461031	59489467	28437	0.8	SERPINA5	Chinese indicine
21	59711009	59834993	123985	0.75		Chinese indicine
21	59835140	59881406	46267	0.85		Chinese indicine
21	59881569	59884362	2794	0.8		Chinese indicine
21	59884561	59982351	97791	0.95	DICER1	Chinese indicine
21	59982540	60266170	283631	0.95	DICER1|CLMN|SYNE3	Chinese indicine
21	62327526	62344445	16920	0.75		Chinese indicine
21	62344560	62455649	111090	0.8		Chinese indicine
21	62455772	62635271	179500	0.75		Chinese indicine
21	62635434	62759286	123853	0.75		Chinese indicine
21	64259487	64442129	182643	0.75	BCL11B|SETD3	Chinese indicine
21	64442292	64896953	454662	0.75	CCNK|CCDC85C|HHIPL1|CYP46A1|SETD3|EML1	Chinese indicine
21	66300331	66383640	83310	0.75		Chinese indicine
21	67597334	67725518	128185	0.8	AMN|TRAF3|CDC42BPB	Chinese indicine
21	67725657	67772670	47014	0.9	LBHD2|EXOC3L4	Chinese indicine
21	67772793	67781428	8636	0.75	LOC112443175|EXOC3L4	Chinese indicine
21	67781534	67788888	7355	0.75	LOC112443175	Chinese indicine
21	67789362	67802387	13026	0.75	LOC615559	Chinese indicine
21	67970425	68079001	108577	0.75	EIF5|MARK3	Chinese indicine
21	68644827	68748361	103535	0.85	KIF26A	Chinese indicine
21	68749130	68806342	57213	0.75		Chinese indicine
22	3776029	3988453	212425	0.8	RBMS3	Chinese indicine
22	8491553	8606458	114906	0.75		Chinese indicine
22	20417184	20873673	456490	0.75		Chinese indicine
22	25763282	25964961	201680	0.75		Chinese indicine
22	38869455	38975539	106085	0.75	FEZF2|CADPS	Chinese indicine
22	39042744	39119028	76285	0.75	PTPRG	Chinese indicine
22	39119136	39184641	65506	0.75	PTPRG	Chinese indicine
22	39582712	39650121	67410	0.75	PTPRG	Chinese indicine
22	39650236	39883302	233067	0.75	PTPRG	Chinese indicine
22	39995524	40108366	112843	0.85	FHIT	Chinese indicine
22	40190054	40336878	146825	0.85	FHIT	Chinese indicine
22	40336987	40767868	430882	0.8	FHIT	Chinese indicine
22	40788654	40825974	37321	0.75	FHIT	Chinese indicine
22	40826103	40995061	168959	0.8	FHIT	Chinese indicine
22	43323294	43351913	28620	0.75	SLMAP	Chinese indicine
22	43352017	43432434	80418	0.75	SLMAP	Chinese indicine
22	45093047	45333262	240216	0.8	ERC2	Chinese indicine
22	45333365	45459521	126157	0.75	ERC2	Chinese indicine
22	45459634	45636052	176419	0.75	WNT5A|ERC2	Chinese indicine
22	47006708	47167501	160794	0.75	SELENOK|IL17RB|ACTR8|CHDH|CACNA1D	Chinese indicine
22	52229619	52326182	96564	0.75	NGP|PTPN23|KLHL18|SCAP	Chinese indicine
22	52326320	52481258	154939	0.75	KLHL18|KIF9|SETD2	Chinese indicine
22	53722926	54245606	522681	0.8	TMEM158|CLEC3B|EXOSC7|LARS2|CDCP1|ZDHHC3	Chinese indicine
22	54536466	54754595	218130	0.75	ATP2B2	Chinese indicine
22	59509227	60274813	765587	0.75	TPRA1|RUVBL1|SEC61A1|KBTBD12|ABTB1|PODXL2|PLXNA1|MCM2|MGLL	Chinese indicine
22	60751641	60759447	7807	0.75		Chinese indicine
23	2367994	2700227	332234	0.8	PRIM2	Chinese indicine
23	3467565	3869419	401855	0.75	DST	Chinese indicine
23	3869523	4051869	182347	0.75	COL21A1	Chinese indicine
23	6537855	6642513	104659	0.75	LRRC1	Chinese indicine
23	6643101	6661411	18311	0.8	LRRC1	Chinese indicine
23	6661519	6793568	132050	0.8	LOC112443853|LRRC1	Chinese indicine
23	7372386	7618082	245697	0.8	RXRB|HSD17B8|RING1|RPS18|B3GALT4|PFDN6|TAPBP|ZBTB22|DAXX|KIFC1|PHF1|CUTA|COL11A2|SLC39A7|VPS52|WDR46|RGL2|SYNGAP1	Chinese indicine
23	8880697	8900606	19910	0.75	TAF11|UHRF1BP1|ANKS1A	Chinese indicine
23	8900783	8904242	3460	0.8	ANKS1A	Chinese indicine
23	8904345	8935467	31123	0.85	ANKS1A	Chinese indicine
23	8935592	9110032	174441	0.9	ANKS1A|TCP11	Chinese indicine
23	9110160	9138018	27859	0.8	TCP11	Chinese indicine
23	9138135	9224208	86074	0.75	SCUBE3|TCP11	Chinese indicine
23	11517523	11632836	115314	0.75	MDGA1	Chinese indicine
23	13065020	13207351	142332	0.75	KCNK16|KCNK5|KCNK17|KIF6	Chinese indicine
23	13207460	13225869	18410	0.8	KIF6	Chinese indicine
23	13445759	13460229	14471	0.75	KIF6	Chinese indicine
23	13460368	13468926	8559	0.8	KIF6	Chinese indicine
23	13469051	13685655	216605	0.8	KIF6	Chinese indicine
23	13685769	13693683	7915	0.8		Chinese indicine
23	14622282	14649093	26812	0.85		Chinese indicine
23	14649204	14659230	10027	0.85		Chinese indicine
23	14659422	14788379	128958	0.8		Chinese indicine
23	15014125	15302763	288639	0.85	TREML1|LOC112443770|NFYA|LOC531747|TREM2|TREML2|TREM1	Chinese indicine
23	15302893	15575257	272365	0.8	PGC|FOXP4|TFEB|MDFI	Chinese indicine
23	19941656	20092459	150804	0.9	PLA2G7|ANKRD66|MEP1A|ADGRF5	Chinese indicine
23	20092563	20129887	37325	0.75	ADGRF5	Chinese indicine
23	20130026	20195021	64996	0.8	ADGRF5	Chinese indicine
23	21015129	21108755	93627	0.8	PTCHD4	Chinese indicine
23	21108912	21181580	72669	0.75		Chinese indicine
23	22923610	23061841	138232	0.8		Chinese indicine
23	23190894	23324691	133798	0.75	TFAP2D	Chinese indicine
23	25309151	25342788	33638	0.75	GCM1	Chinese indicine
23	25342895	25441899	99005	0.8	ELOVL5	Chinese indicine
23	26038427	26050059	11633	0.75	LOC101903211	Chinese indicine
23	26442170	26444386	2217	0.75	LOC101903211	Chinese indicine
23	27317143	27354747	37605	0.75	LOC101904187|TNXB|CYP21|LOC107131209|LOC781663	Chinese indicine
23	27361564	27363599	2036	0.85	LOC781663	Chinese indicine
23	27407922	27856659	448738	0.75	LOC100139548|CFB|ZBTB12|NEU1|HSPA1A|LSM2|VWA7|CLIC1|DDAH2|LY6G6F|LY6G6E|LY6G5C|LY6G5B|CSNK2B|GPANK1|C23H6orf47|APOM|LST1|LTB|TNF|ATP6V1G2|MCCD1|MGC126945|NELFE|C2|EHMT2|SLC44A4|VARS|SAPCD1|MSH5|MPIG6B|LY6G6C|ABHD16A|PRRC2A|NCR3|AIF1|LTA|NFKBIL1|DDX39B|BoLA|MIC1|HSPA1L|BAG6	Chinese indicine
23	27886183	27888630	2448	0.75	MIC1	Chinese indicine
23	27888771	27895273	6503	0.75	MIC1	Chinese indicine
23	27895580	27898379	2800	0.75	MIC1	Chinese indicine
23	27898489	27907044	8556	0.8	MIC1|LOC788634	Chinese indicine
23	27907189	27920215	13027	0.8	MIC1	Chinese indicine
23	27921503	27938555	17053	0.8		Chinese indicine
23	27938691	27939896	1206	0.75		Chinese indicine
23	27939997	27946370	6374	0.75	BOLA	Chinese indicine
23	27946583	27962886	16304	0.8	BOLA|LOC112443864	Chinese indicine
23	28554309	28567730	13422	0.85		Chinese indicine
23	44210728	44446245	235518	0.75	HIVEP1	Chinese indicine
23	47191641	47303212	111572	0.75		Chinese indicine
23	48208700	48587172	378473	0.75	LY86|RREB1	Chinese indicine
24	2799192	2941561	142370	0.75		Chinese indicine
24	2941720	3137511	195792	0.75		Chinese indicine
24	7111938	7586037	474100	0.75	RTTN|DOK6|CD226	Chinese indicine
24	11588060	11597848	9789	0.75		Chinese indicine
24	11622132	11650464	28333	0.75		Chinese indicine
24	11650578	11708126	57549	0.75		Chinese indicine
24	11708276	11775475	67200	0.8		Chinese indicine
24	11775584	12011234	235651	0.95		Chinese indicine
24	12011336	12046700	35365	0.85		Chinese indicine
24	12046861	12125602	78742	0.85		Chinese indicine
24	12176121	12510501	334381	0.75	SERPINB8|LOC281376	Chinese indicine
24	12706119	12732117	25999	0.75		Chinese indicine
24	12732245	12774663	42419	0.8		Chinese indicine
24	13105489	13281395	175907	0.75		Chinese indicine
24	19010363	19091681	81319	0.75		Chinese indicine
24	19091931	19509224	417294	0.8	CELF4	Chinese indicine
24	19510192	19585436	75245	0.75	CELF4	Chinese indicine
24	19585548	19693853	108306	0.75	CELF4	Chinese indicine
24	20070114	20324385	254272	0.75	TPGS2|KIAA1328	Chinese indicine
24	20588195	20675835	87641	0.8	FHOD3	Chinese indicine
24	20757114	20909257	152144	0.75	MOCOS|FHOD3	Chinese indicine
24	22377558	22465139	87582	0.8	DTNA	Chinese indicine
24	22465270	22493174	27905	0.85	DTNA	Chinese indicine
24	22493289	22513357	20069	0.8	DTNA	Chinese indicine
24	22605839	22719942	114104	0.8		Chinese indicine
24	22720119	22737201	17083	0.75		Chinese indicine
24	22737310	22743644	6335	0.75		Chinese indicine
24	22747562	22891685	144124	0.75	NOL4	Chinese indicine
24	23918965	23929530	10566	0.8	CCDC178	Chinese indicine
24	23929726	23967313	37588	0.8	CCDC178	Chinese indicine
24	23967450	23972363	4914	0.75	CCDC178	Chinese indicine
24	23972467	24043220	70754	0.75	CCDC178	Chinese indicine
24	24459388	24642076	182689	0.75	KLHL14	Chinese indicine
24	26007497	26326543	319047	0.75	DSC1|DSC2|DSC3	Chinese indicine
24	27500732	27620446	119715	0.75		Chinese indicine
24	29858094	30168691	310598	0.75	CHST9|AQP4	Chinese indicine
24	30168792	30180544	11753	0.75		Chinese indicine
24	30180645	30224185	43541	0.75		Chinese indicine
24	30224303	30291079	66777	0.75	KCTD1	Chinese indicine
24	30291285	30363548	72264	0.8	KCTD1	Chinese indicine
24	30363662	30389215	25554	0.8	KCTD1	Chinese indicine
24	30389372	30561990	172619	0.8	TAF4B|KCTD1	Chinese indicine
24	32633274	32687636	54363	0.75	TTC39C	Chinese indicine
24	39720566	39784092	63527	0.75		Chinese indicine
24	44714453	44872726	158274	0.75		Chinese indicine
24	44872884	44907833	34950	0.85	SLC14A2	Chinese indicine
24	44907955	44973722	65768	0.75	SLC14A2	Chinese indicine
24	55306737	55446777	140041	0.75		Chinese indicine
24	55446929	55564651	117723	0.8		Chinese indicine
24	56422105	56547843	125739	0.75		Chinese indicine
24	56992790	57093972	101183	0.8	ATP8B1	Chinese indicine
24	57094415	57185320	90906	0.8	NEDD4L	Chinese indicine
24	57185469	57241337	55869	0.8	NEDD4L	Chinese indicine
24	57241439	57618710	377272	0.85	NEDD4L|ALPK2	Chinese indicine
24	57618877	57626942	8066	0.9	ALPK2	Chinese indicine
24	57627057	57733419	106363	0.85	ALPK2	Chinese indicine
24	57883142	58171273	288132	0.75	SEC11C|ZNF532|LOC510913	Chinese indicine
24	58171414	58231864	60451	0.75	GRP	Chinese indicine
24	58231970	58498397	266428	0.85	RAX|CPLX4|LMAN1|CCBE1	Chinese indicine
24	58498511	58671768	173258	0.75	CCBE1	Chinese indicine
24	58671885	58715717	43833	0.75		Chinese indicine
24	58715893	58945475	229583	0.8	PMAIP1	Chinese indicine
24	59392770	59447944	55175	0.85		Chinese indicine
24	60806560	61066035	259476	0.75	ZCCHC2|PHLPP1	Chinese indicine
24	61066154	61138455	72302	0.75	PHLPP1	Chinese indicine
24	61138608	61379581	240974	0.8	PHLPP1	Chinese indicine
24	61379707	61661257	281551	0.8	VPS4B|BCL2|KDSR	Chinese indicine
24	61748659	61773134	24476	0.75	SERPINB5	Chinese indicine
24	61774359	61798553	24195	0.8	SERPINB12	Chinese indicine
24	61798661	61850489	51829	0.9	SERPINB12|LOC511695	Chinese indicine
24	61852037	61853353	1317	0.85	LOC511695	Chinese indicine
24	61854413	61860814	6402	0.85		Chinese indicine
24	61860931	61863599	2669	0.75	LOC786348	Chinese indicine
24	61863776	61865627	1852	0.75	LOC786348	Chinese indicine
24	61865752	61901529	35778	0.95	LOC100337223|LOC786348	Chinese indicine
24	62149258	62159491	10234	0.8		Chinese indicine
25	6055010	6176245	121236	0.8	RBFOX1	Chinese indicine
25	6701149	6846187	145039	0.75		Chinese indicine
25	7161518	7390892	229375	0.75		Chinese indicine
25	7695813	8053209	357397	0.75	CARHSP1|LOC101906055|C25H16orf72|USP7	Chinese indicine
25	9942049	10214600	272552	0.8	LOC112444357|RMI2|LOC616782	Chinese indicine
25	12246676	12473743	227068	0.8		Chinese indicine
25	12795289	13073657	278369	0.75	ERCC4|MKL2	Chinese indicine
25	15489892	15525160	35269	0.8		Chinese indicine
25	15525303	15549250	23948	0.8	XYLT1	Chinese indicine
25	15947482	15984480	36999	0.75		Chinese indicine
25	16811651	16935210	123560	0.75	ITPRIPL2|TMC7|COQ7	Chinese indicine
25	17025810	17233728	207919	0.8	GDE1|CCP110|TMC5|VPS35L	Chinese indicine
25	18063541	18089954	26414	0.75	PDILT	Chinese indicine
25	19788855	19906466	117612	0.85	SDR42E2|VWA3A|EEF2K	Chinese indicine
25	19906614	20001679	95066	0.75	POLR3E|EEF2K	Chinese indicine
25	20418065	20819895	401831	0.85	USP31|HS3ST2	Chinese indicine
25	20820016	20980946	160931	0.85	SCNN1G|SCNN1B	Chinese indicine
25	20981049	21014840	33792	0.8	SCNN1B	Chinese indicine
25	21014942	21025583	10642	0.9	SCNN1B	Chinese indicine
25	21025709	21240224	214516	0.85	GGA2|EARS2|COG7|UBFD1|SCNN1B	Chinese indicine
25	21240365	21422172	181808	0.9	NDUFAB1|PLK1|CHP2|PALB2|DCTN5|UBFD1|ERN2	Chinese indicine
25	21588667	21802904	214238	0.85	PRKCB	Chinese indicine
25	23493650	23554161	60512	0.75	HS3ST4	Chinese indicine
25	23554328	23600506	46179	0.75	HS3ST4	Chinese indicine
25	24587039	24672222	85184	0.85	C25H16orf82	Chinese indicine
25	26636872	26727428	90557	0.75	ZNF768|ITGAL|LOC100847190	Chinese indicine
25	28237299	28699970	462672	0.75	SBDS|RABGEF1|TYW1|CALN1|TMEM248	Chinese indicine
25	29204642	29371200	166559	0.8	GALNT17	Chinese indicine
25	29374181	29456314	82134	0.75	GALNT17	Chinese indicine
25	29456432	29541624	85193	0.75	GALNT17	Chinese indicine
25	29541743	29910804	369062	0.75	GALNT17|AUTS2	Chinese indicine
25	31067636	31411334	343699	0.8		Chinese indicine
25	31547007	31727941	180935	0.75		Chinese indicine
25	31728068	31752407	24340	0.75		Chinese indicine
25	31976226	32014917	38692	0.75		Chinese indicine
25	32015069	32026393	11325	0.75		Chinese indicine
25	32038928	32322489	283562	0.75		Chinese indicine
25	32377950	32605528	227579	0.8		Chinese indicine
25	32737256	32771732	34477	0.75	GTF2IRD2|NCF1	Chinese indicine
25	32771842	32862614	90773	0.8	GTF2I|NCF1	Chinese indicine
25	33312447	33424679	112233	0.75		Chinese indicine
25	33491754	33575592	83839	0.75	CLDN3|ABHD11|DNAJC30|BUD23|STX1A	Chinese indicine
25	33575731	33608655	32925	0.8	VPS37D|MLXIPL	Chinese indicine
25	33608757	33652706	43950	0.75	TBL2|MLXIPL|BCL7B	Chinese indicine
25	39381211	39485737	104527	0.75	SDK1	Chinese indicine
26	6428637	6505656	77020	0.8		Chinese indicine
26	6505759	6848891	343133	0.75	DKK1	Chinese indicine
26	16967021	17179144	212124	0.75	ALDH18A1|TCTN3|SORBS1	Chinese indicine
26	20441472	20714183	272712	0.75	NKX2-3|SLC25A28|ENTPD7|COX15|CUTC	Chinese indicine
26	26875157	27006289	131133	0.75		Chinese indicine
26	27557122	27610671	53550	0.8	SORCS1	Chinese indicine
26	27610806	27630078	19273	0.75	SORCS1	Chinese indicine
26	27630226	27719525	89300	0.85	SORCS1	Chinese indicine
26	27719642	27746043	26402	0.75	SORCS1	Chinese indicine
26	28308550	28522596	214047	0.75		Chinese indicine
26	30837531	30927023	89493	0.8	SMNDC1|MXI1	Chinese indicine
26	30927307	30930600	3294	0.75		Chinese indicine
26	30930707	30955030	24324	0.8		Chinese indicine
26	30955172	30976156	20985	0.85		Chinese indicine
26	30976259	31009376	33118	0.75		Chinese indicine
26	31017063	31038818	21756	0.75		Chinese indicine
26	32248642	32892695	644054	0.75	GPAM|TECTB	Chinese indicine
26	38385633	38488919	103287	0.75		Chinese indicine
26	38489045	38890229	401185	0.75	FAM204A|PRLHR	Chinese indicine
26	41676112	42012774	336663	0.8	LOC101907255|NSMCE4A|ATE1|TACC2	Chinese indicine
26	42102707	42273592	170886	0.8	BTBD16|PLEKHA1|TACC2	Chinese indicine
26	42273704	42340833	67130	0.8	HTRA1	Chinese indicine
26	42340979	42425288	84310	0.95	HTRA1|DMBT1	Chinese indicine
26	42425698	42588448	162751	0.85	LOC100295703|SPADH2|SPADH1|C26H10orf120|DMBT1	Chinese indicine
26	42588594	42741498	152905	0.85	LOC100295742|LOC617705|LOC510536|C26H10orf88	Chinese indicine
26	42741605	42789273	47669	0.8	C26H10orf88|PSTK|IKZF5	Chinese indicine
26	42789375	42819457	30083	0.8	IKZF5|ACADSB	Chinese indicine
26	42819558	42821720	2163	0.75	ACADSB	Chinese indicine
26	42821895	43082843	260949	0.9	HMX3|ACADSB|HMX2|BUB3	Chinese indicine
26	43143281	43900465	757185	0.75	GPR26|CPXM2|CHST15	Chinese indicine
26	45836360	45905892	69533	0.8	ADAM12	Chinese indicine
26	45906040	46227501	321462	0.75	C26H10orf90	Chinese indicine
26	46386988	46455797	68810	0.75	DOCK1	Chinese indicine
26	46752941	47199467	446527	0.75	FOXI2|NPS|DOCK1	Chinese indicine
26	49902961	50128665	225705	0.75	TCERG1L	Chinese indicine
26	50258755	50266726	7972	0.75	TCERG1L	Chinese indicine
26	51036128	51116093	79966	0.85	INPP5A	Chinese indicine
26	51187071	51351516	164446	0.8	BNIP3	Chinese indicine
26	51628920	51755491	126572	0.8	JAKMIP3	Chinese indicine
26	51771910	51828103	56194	0.75	JAKMIP3	Chinese indicine
26	51958380	51989297	30918	0.75	PWWP2B|LRRC27	Chinese indicine
27	704631	793540	88910	0.75	DLGAP2	Chinese indicine
27	793642	837137	43496	0.75	DLGAP2	Chinese indicine
27	2679711	2759738	80028	0.75	CSMD1	Chinese indicine
27	2759901	2786537	26637	0.85	CSMD1	Chinese indicine
27	3416857	3504166	87310	0.75	CSMD1	Chinese indicine
27	7755858	7855553	99696	0.8	SPCS3|ASB5	Chinese indicine
27	7855814	7915068	59255	0.75		Chinese indicine
27	11645009	11739328	94320	0.75		Chinese indicine
27	12613009	12710789	97781	0.75		Chinese indicine
27	13500112	13583060	82949	0.8	TENM3	Chinese indicine
27	13583183	13619717	36535	0.75	TENM3	Chinese indicine
27	13619861	13631342	11482	0.8	TENM3	Chinese indicine
27	13631447	13638618	7172	0.8	TENM3	Chinese indicine
27	13638783	13682851	44069	0.75	TENM3	Chinese indicine
27	13682958	13756185	73228	0.85	TENM3	Chinese indicine
27	15096474	15238419	141946	0.85	CENPU|PRIMPOL|ACSL1	Chinese indicine
27	15238539	15306645	68107	0.75	ACSL1	Chinese indicine
27	17846398	17978214	131817	0.85		Chinese indicine
27	17978348	18032639	54292	0.75		Chinese indicine
27	18421707	18499112	77406	0.8		Chinese indicine
27	18499238	18750173	250936	0.8		Chinese indicine
27	33670133	33931276	261144	0.75	TACC1	Chinese indicine
27	35339336	35498075	158740	0.8		Chinese indicine
27	36484677	36522687	38011	0.75	GPAT4	Chinese indicine
27	39000851	39022098	21248	0.75	NAT1	Chinese indicine
27	39022246	39063024	40779	0.8	NAT1	Chinese indicine
27	40355909	40585196	229288	0.75	RARB	Chinese indicine
27	44854154	45000796	146643	0.75		Chinese indicine
28	1592046	1731586	139541	0.75	URB2	Chinese indicine
28	7043096	7121592	78497	0.75	SLC35F3	Chinese indicine
28	7406301	7556707	150407	0.8		Chinese indicine
28	8726554	9131466	404913	0.8	LOC107131919|GPR137B|EDARADD|NID1|ERO1B	Chinese indicine
28	12442236	12694834	252599	0.75	CHRM3	Chinese indicine
28	12844422	13144965	300544	0.8	LOC100138479|LOC104970913|LOC101905153|LOC107131925|ZNF25|LOC104970930|ZNF248|ZNF33B	Chinese indicine
28	13145068	13210797	65730	0.8	ZNF248|BMS1	Chinese indicine
28	13211053	13621199	410147	0.85	BMS1|CSGALNACT2|RET|RASGEF1A	Chinese indicine
28	13657052	13769468	112417	0.75	RASGEF1A	Chinese indicine
28	35570695	36107408	536714	0.8	MBL1|SFTPA1|SFTPD|MAT1A|DYDC1|DYDC2|FAM213A|TSPAN14|SH2D4B	Chinese indicine
28	37212460	37424646	212187	0.75	NRG3	Chinese indicine
28	38723111	38775835	52725	0.75		Chinese indicine
28	39272650	39565658	293009	0.75	CCSER2	Chinese indicine
28	41515556	41584438	68883	0.8	SNCG|MMRN2|ADIRF|BMPR1A	Chinese indicine
28	41584619	41590447	5829	0.8	FAM25A	Chinese indicine
28	41733978	41859274	125297	0.85	GPRIN2|SYT15|SHLD2	Chinese indicine
28	41859379	41908940	49562	0.85		Chinese indicine
28	42082094	42225410	143317	0.75	LOC101907562|LOC112444750|LOC112444752	Chinese indicine
28	42243630	42387994	144365	0.75	GDF2|RBP3|GDF10	Chinese indicine
28	43398063	43495124	97062	0.75	TMEM273|FAM170B	Chinese indicine
28	43495238	43501856	6619	0.75	C28H10orf71	Chinese indicine
28	44809035	44971089	162055	0.75		Chinese indicine
28	44971195	45110623	139429	0.8	CXCL12	Chinese indicine
28	45159442	45259713	100272	0.75		Chinese indicine
28	45338188	45605307	267120	0.75		Chinese indicine
29	174656	201424	26769	0.75		Chinese indicine
29	298921	423630	124710	0.75	LOC104970173|LOC789688	Chinese indicine
29	424075	425707	1633	0.75		Chinese indicine
29	429484	437256	7773	0.75		Chinese indicine
29	440634	479148	38515	0.75		Chinese indicine
29	482502	613200	130699	0.8	PANX1	Chinese indicine
29	638831	773080	134250	0.75	HEPHL1|PANX1	Chinese indicine
29	773305	858891	85587	0.8		Chinese indicine
29	1078053	1190376	112324	0.75	C29H11orf54|TAF1D|CEP295	Chinese indicine
29	1190534	1455573	265040	0.75	SMCO4|DEUP1	Chinese indicine
29	2829152	2906274	77123	0.75		Chinese indicine
29	5853857	5888825	34969	0.75	LOC520034|FOLH1B	Chinese indicine
29	7075884	7156615	80732	0.75	GRM5	Chinese indicine
29	7235335	7385923	150589	0.8	LOC112444839|LOC512612|CTSC	Chinese indicine
29	7386044	7398561	12518	0.75	CTSC	Chinese indicine
29	7398711	7441900	43190	0.85	CTSC	Chinese indicine
29	7442073	7521926	79854	0.85	RAB38	Chinese indicine
29	7685261	7776285	91025	0.75		Chinese indicine
29	7777488	8049834	272347	0.8		Chinese indicine
29	8182862	8569514	386653	0.8	TMEM135	Chinese indicine
29	11629601	11905726	276126	0.75	DLG2	Chinese indicine
29	12290191	12548530	258340	0.75	CCDC90B|PCF11|ANKRD42	Chinese indicine
29	12577840	12602412	24573	0.75	RAB30	Chinese indicine
29	16150939	16234333	83395	0.75		Chinese indicine
29	16234451	16276083	41633	0.75		Chinese indicine
29	21887119	22042874	155756	0.75	SVIP|CCDC179	Chinese indicine
29	22043069	22215653	172585	0.8	GAS2	Chinese indicine
29	22958592	23008504	49913	0.75		Chinese indicine
29	24420501	24811456	390956	0.75	LOC518027|DBX1|HTATIP2|LOC107131959|PRMT3|NAV2	Chinese indicine
29	24811578	24857470	45893	0.75	NAV2	Chinese indicine
29	25976844	26076227	99384	0.75	IGSF22|TMEM86A|PTPN5	Chinese indicine
29	26076413	26133773	57361	0.75	SPTY2D1OS|SPTY2D1|UEVLD	Chinese indicine
29	26442641	26488322	45682	0.8	LOC104968478|SAA2|SAA4	Chinese indicine
29	26588953	26677781	88829	0.8	LOC787418|LOC504623|LOC787455|OR10S1|LOC522385|LOC510293|LOC532517	Chinese indicine
29	28649057	28957333	308277	0.75	FEZ1|PKNOX2	Chinese indicine
29	29089397	29165884	76488	0.75	SSLP1|LOC112444892|PATE1	Chinese indicine
29	30177955	30322160	144206	0.75	KIRREL3	Chinese indicine
29	31535942	31618523	82582	0.8		Chinese indicine
29	31618645	31623497	4853	0.75		Chinese indicine
29	31623665	31712770	89106	0.75		Chinese indicine
29	34366621	34473031	106411	0.75	HIST1H4D|OPCML	Chinese indicine
29	34473132	34573315	100184	0.8	OPCML	Chinese indicine
29	35360666	35422504	61839	0.75	NTM	Chinese indicine
29	35680899	35733639	52741	0.85		Chinese indicine
29	35733748	35903506	169759	0.75		Chinese indicine
29	35952733	36263797	311065	0.85	LOC107131968|NFRKB|TMEM45B|PRDM10|APLP2	Chinese indicine
29	36279146	36484537	205392	0.9	ST14|APLP2|ZBTB44	Chinese indicine
29	36519020	36679809	160790	0.75	ADAMTS8|ADAMTS15	Chinese indicine
29	37054992	37112451	57460	0.8	MS4A8|MS4A18	Chinese indicine
29	37245247	37250726	5480	0.85		Chinese indicine
29	37250850	37270928	20079	0.8	TMEM109|TMEM132A	Chinese indicine
29	37288222	37333259	45038	0.8	SLC15A3|CD6	Chinese indicine
29	37584987	37920462	335476	0.8	PAG12|PAG5|PAG18|LOC504812	Chinese indicine
29	38473905	38478708	4804	0.75	PAG21	Chinese indicine
29	38478901	38552745	73845	0.85	PAG21	Chinese indicine
29	38552875	38556475	3601	0.75		Chinese indicine
29	39384031	39649699	265669	0.85	PAG6|LOC100296410|LOC617765|LOC528815|PAG11	Chinese indicine
29	39649806	39673094	23289	0.75	LOC521902	Chinese indicine
29	39673208	39740042	66835	0.75	LOC521902|LOC524173|PAG8	Chinese indicine
29	39778328	40160842	382515	0.75	TMEM138|LRRC10B|VWCE|DDB1|CYB561A3|TMEM216|CPSF7|SDHAF2|PPP1R32|SYT7|DAGLA|TKFC	Chinese indicine
29	49239468	49371676	132209	0.75	ASCL2|TSPAN32	Chinese indicine
29	49473309	49487527	14219	0.75		Chinese indicine
29	49515222	49699209	183988	0.85	LOC112444916|PRR33|TNNI2|SYT8|TNNT3|LSP1|MRPL23	Chinese indicine
29	49699331	49730004	30674	0.8	CTSD|IFITM10	Chinese indicine
29	50140899	50211262	70364	0.75	TOLLIP|LOC789503	Chinese indicine
29	50293741	50308339	14599	0.75		Chinese indicine
29	50360920	50536990	176071	0.75	POLR2L|CD151|MUC6|LOC101903030|CHID1|TSPAN4|AP2A2	Chinese indicine
29	50580346	50597401	17056	0.75	GATD1|TALDO1	Chinese indicine
29	50886915	50934471	47557	0.75	PKP3|IFITM3|IFITM1|B4GALNT4	Chinese indicine
29	50953314	51005097	51784	0.75	IFITM3|LOC112444847	Chinese indicine
29	51005357	51040396	35040	0.75	LOC112444847	Chinese indicine
29	51040513	51077851	37339	0.8	LOC529792	Chinese indicine
3	1201719	1622074	420356	0.85	LOC112445922|CD247|DUSP27|POU2F1	Chinese indicine
3	1622231	1794100	171870	0.75	DUSP27|GPA33	Chinese indicine
3	3769227	4086499	317273	0.75	LMX1A	Chinese indicine
3	4941800	5028290	86491	0.75		Chinese indicine
3	5581294	5750748	169455	0.8		Chinese indicine
3	5750850	5770776	19927	0.75		Chinese indicine
3	6537994	6613706	75713	0.8	CCDC190	Chinese indicine
3	7190316	7467608	277293	0.8	NOS1AP	Chinese indicine
3	9553015	9629858	76844	0.75	IGSF8|KCNJ9|KCNJ10	Chinese indicine
3	9949353	10027938	78586	0.8	CRP	Chinese indicine
3	10028621	10240061	211441	0.75	APCS|OR10J5	Chinese indicine
3	11350861	11754044	403184	0.75	OR10R2|LOC529950|LOC508806|LOC513884|LOC522554|OR10T2|CD1E|CD1B5|LOC507767|LOC509005|LOC515418|CD1B|LOC781726	Chinese indicine
3	12761341	12785551	24211	0.8	FCRL4	Chinese indicine
3	12785664	12801139	15476	0.85		Chinese indicine
3	12801261	12877141	75881	0.8	FCRL5	Chinese indicine
3	12877254	12919623	42370	0.8	LOC100849046	Chinese indicine
3	15899199	16014499	115301	0.8	CHRNB2|ADAR	Chinese indicine
3	17093795	17369304	275510	0.8	S100A12|S100A9|LOR|PRR9|LELP1|PGLYRP4|PGLYRP3	Chinese indicine
3	17369612	17371931	2320	0.75		Chinese indicine
3	17372036	17416884	44849	0.8		Chinese indicine
3	17417018	17427019	10002	0.8		Chinese indicine
3	17430847	17445393	14547	0.8		Chinese indicine
3	17445494	17491334	45841	0.8		Chinese indicine
3	17491435	17495864	4430	0.75		Chinese indicine
3	17505992	17553929	47938	0.8		Chinese indicine
3	17933356	18308301	374946	0.75	LOC112445866|LOC112445867|LOC112445868|KPRP|C3H1orf68|LCE3C|LOC104971496|LOC104971497|CRCT1|CRNN	Chinese indicine
3	22841408	23375524	534117	0.75	SEC22B|PDE4DIP|NOTCH2	Chinese indicine
3	26088858	26316575	227718	0.8	TRIM45|TTF2|PTGFRN|CD101	Chinese indicine
3	26316702	26357655	40954	0.75	PTGFRN	Chinese indicine
3	26556441	26708899	152459	0.75	IGSF3	Chinese indicine
3	27877173	27903993	26821	0.75		Chinese indicine
3	27904319	28052641	148323	0.8	NGF	Chinese indicine
3	28693690	28818732	125043	0.75	BCAS2|DENND2C	Chinese indicine
3	28818834	29033817	214984	0.75	TRIM33	Chinese indicine
3	29131279	29472591	341313	0.95	SYT6|OLFML3|HIPK1|DCLRE1B	Chinese indicine
3	29472768	29480150	7383	0.75	DCLRE1B|AP4B1	Chinese indicine
3	29480264	29626590	146327	0.75	BCL2L15|PTPN22|RSBN1|PHTF1|AP4B1	Chinese indicine
3	29750683	30037767	287085	0.75	MAGI3	Chinese indicine
3	30037877	30050612	12736	0.75		Chinese indicine
3	30068696	30134390	65695	0.85		Chinese indicine
3	30134620	30143201	8582	0.8		Chinese indicine
3	30143833	30212202	68370	0.8	LRIG2	Chinese indicine
3	30212346	30218388	6043	0.75	LRIG2	Chinese indicine
3	30218582	30443692	225111	0.75	LRIG2|SLC16A1	Chinese indicine
3	40018634	40069903	51270	0.8		Chinese indicine
3	40070186	40075965	5780	0.75		Chinese indicine
3	40076067	40125422	49356	0.75		Chinese indicine
3	40255504	40392426	136923	0.8	LOC533361|COL11A1	Chinese indicine
3	40654222	40825623	171402	0.8		Chinese indicine
3	40956031	41268430	312400	0.9		Chinese indicine
3	42189000	42491811	302812	0.75	DPH5|EXTL2|SLC30A7	Chinese indicine
3	43590362	43724968	134607	0.8	PALMD	Chinese indicine
3	46536684	47119769	583086	0.9	PTBP2	Chinese indicine
3	47747129	47796708	49580	0.75		Chinese indicine
3	47796969	47831707	34739	0.8		Chinese indicine
3	47848502	47929350	80849	0.75		Chinese indicine
3	48968286	49027158	58873	0.85	ABCD3	Chinese indicine
3	49027339	49047898	20560	0.8	ABCD3	Chinese indicine
3	50491513	50521432	29920	0.75	FAM69A	Chinese indicine
3	50521546	50660942	139397	0.8	RPL5|FAM69A	Chinese indicine
3	61478038	61653672	175635	0.85		Chinese indicine
3	61653797	61702164	48368	0.85		Chinese indicine
3	61702354	61802076	99723	0.9		Chinese indicine
3	61802177	61901703	99527	0.8		Chinese indicine
3	62116910	62176781	59872	0.75		Chinese indicine
3	62176917	62263919	87003	0.8		Chinese indicine
3	62264084	62387903	123820	0.85		Chinese indicine
3	62982459	63355273	372815	0.85	ADGRL2	Chinese indicine
3	65907281	66078016	170736	0.75	IFI44|IFI44L	Chinese indicine
3	66222782	66563754	340973	0.75	GIPC2	Chinese indicine
3	73308166	73328414	20249	0.75	NEGR1	Chinese indicine
3	73328549	73343376	14828	0.75	NEGR1	Chinese indicine
3	73383716	73549589	165874	0.8	NEGR1	Chinese indicine
3	73708878	73952578	243701	0.75	NEGR1	Chinese indicine
3	73952687	74636718	684032	0.8	ZRANB2|PTGER3	Chinese indicine
3	84596730	84895760	299031	0.8	NFIA	Chinese indicine
3	86151058	86248443	97386	0.75	HOOK1|FGGY	Chinese indicine
3	88023500	88103366	79867	0.75	DAB1	Chinese indicine
3	91857963	91979875	121913	0.75	SSBP3	Chinese indicine
3	91979976	92220684	240709	0.9	LDLRAD1|MRPL37|CYB5RL|CDCP2|TMEM59|SSBP3|TCEANC2	Chinese indicine
3	92220902	92497209	276308	0.8	LDLRAD1|LRRC42|DIO1|YIPF1|NDC1|GLIS1|HSPB11	Chinese indicine
3	92581221	92734233	153013	0.75	GLIS1	Chinese indicine
3	92734412	92986876	252465	0.75	LOC616319|DMRTB1|GLIS1|LRP8	Chinese indicine
3	92986983	93287877	300895	0.8	C3H1orf123|MAGOH|CPT2|SLC1A7|PODN|LRP8|SCP2	Chinese indicine
3	96939213	97248493	309281	0.75	AGBL4	Chinese indicine
3	98666968	98846185	179218	0.75	FOXD2	Chinese indicine
3	101154012	101474535	320524	0.85	TCTEX1D4|PLK3|BEST4|RPS8|EIF2B3|BTBD19|KIF2C|TMEM53|PTCH2|ARMH1|RNF220	Chinese indicine
3	105095901	105228165	132265	0.85	SLFNL1|CTPS1|SCMH1	Chinese indicine
3	105228376	105310790	82415	0.9	LOC786231|CTPS1	Chinese indicine
3	105310911	105346566	35656	0.9		Chinese indicine
3	105346676	105433216	86541	0.85	CITED4|KCNQ4	Chinese indicine
3	106169719	106201413	31695	0.75	MYCL	Chinese indicine
3	108453594	108511161	57568	0.8		Chinese indicine
3	108511266	108856272	345007	0.8	GRIK3	Chinese indicine
3	108856380	109052986	196607	0.75	GRIK3	Chinese indicine
3	111655216	111994741	339526	0.8	HMGB4|CSMD2	Chinese indicine
3	111994868	112069658	74791	0.75	CSMD2	Chinese indicine
3	114641336	114686045	44710	0.75		Chinese indicine
3	114717482	115125361	407880	0.8	AGAP1	Chinese indicine
3	117775201	117994272	219072	0.75		Chinese indicine
3	117994376	118180105	185730	0.75	TWIST2	Chinese indicine
3	118180247	118647647	467401	0.8	LOC112445916|HDAC4	Chinese indicine
3	118647748	118653903	6156	0.75		Chinese indicine
3	118654075	118858431	204357	0.75		Chinese indicine
3	119130789	119255099	124311	0.75	LOC789457|LOC112445900|LOC112445901|LOC782190	Chinese indicine
3	120036234	120522574	486341	0.8	C3H2orf54|LOC107132365|MTERF4|ANO7|AGXT|PASK|PPP1R7|SEPT2|KIF1A|CROCC2|SNED1|HDLBP|FARP2	Chinese indicine
3	120601814	120646444	44631	0.8	STK25|BOK|FARP2	Chinese indicine
3	120646549	120895414	248866	0.75	NEU4|RTP5|FAM240A|BOK|THAP4|DTYMK|ING5|D2HGDH|GAL3ST2|ATG4B|PDCD1	Chinese indicine
3	120969301	120978408	9108	0.75		Chinese indicine
3	120978520	120980680	2161	0.75		Chinese indicine
3	120980858	120991519	10662	0.75		Chinese indicine
3	120991626	121005091	13466	0.85		Chinese indicine
4	1981692	2107519	125828	0.75		Chinese indicine
4	4613123	5239028	625906	0.85	COBL|GRB10	Chinese indicine
4	6159646	6331974	172329	0.75		Chinese indicine
4	6706596	7172105	465510	0.9		Chinese indicine
4	12829826	13093875	264050	0.8	LOC613363|PDK4|DYNC1I1	Chinese indicine
4	13094041	13175372	81332	0.75	DYNC1I1	Chinese indicine
4	14967404	15262390	294987	0.9	TAC1|ASNS	Chinese indicine
4	15262493	15385105	122613	0.75	C1GALT1|ASNS	Chinese indicine
4	15385271	15417602	32332	0.75		Chinese indicine
4	15417746	15437227	19482	0.75	COL28A1	Chinese indicine
4	15437366	15489465	52100	0.8	COL28A1	Chinese indicine
4	15489571	15496257	6687	0.75	COL28A1	Chinese indicine
4	15496366	15627381	131016	0.8	COL28A1	Chinese indicine
4	15627486	15931658	304173	0.75	RPA3|MIOS|UMAD1	Chinese indicine
4	16114691	16161279	46589	0.8	GLCCI1	Chinese indicine
4	16161385	16164458	3074	0.75		Chinese indicine
4	16164579	16224516	59938	0.75	ICA1	Chinese indicine
4	19609443	19629127	19685	0.75	THSD7A	Chinese indicine
4	20044787	20218658	173872	0.8		Chinese indicine
4	21389161	21438187	49027	0.75		Chinese indicine
4	24470687	24637617	166931	0.75	ISPD	Chinese indicine
4	27322476	27543058	220583	0.75	HDAC9	Chinese indicine
4	30199737	30458533	258797	0.75	LOC112446362|SP4|LOC104968411	Chinese indicine
4	30613121	30792415	179295	0.75	CDCA7L|LOC104968411	Chinese indicine
4	30792583	30829250	36668	0.75	CDCA7L	Chinese indicine
4	30840984	31152533	311550	0.8	CDCA7L|RAPGEF5	Chinese indicine
[truncated: 1,039 more rows]

## Sheet: Table S6
Table S6. KEGG and GO results from the enrichment analysis of genes with excessive Chinese indicine proportions
Term	Database	ID	Input_number	Background number	P-Value	Corrected P-Value	Input
Metabolic pathways	KEGG PATHWAY	bta01100	226	1468	8.50234e-08	4.07602e-05	ACP2|AGK|FHIT|GNPDA2|RDH12|GPAT4|RPN2|MIF|DMGDH|HIBADH|CYP4F2|UQCRB|CERS6|PLCH2|CERS4|GPAM|PI4KA|PIK3CB|PIK3CD|DGKH|PLA2G7|PFKL|SPTLC3|MTMR6|B3GALT4|B3GALT5|GNPDA1|B3GALT1|EXT1|DBH|HMGCL|IDH2|EXTL2|EXTL3|ENPP3|XYLT1|GUCY1A1|EHHADH|SHMT1|GMPS|MLYCD|INPP5A|INPP5E|ADCY2|ADCY3|INPP5K|DGKG|PIGO|AMD1|ADCY1|ATP6V1D|20ALPHA-HSD|NOS1|ALG2|ALG3|FKTN|PLCB2|GGCT|PAH|GLUL|TPK1|FUK|PANK4|MGAM|CEL|NT5E|NDUFAB1|…
Taste transduction	KEGG PATHWAY	bta04742	27	79	1.50894e-06	0.000556449	TAS2R3|P2RX3|GNAT3|GABRA2|PDE1C|CACNA1A|PDE1A|SCNN1G|SCNN1B|GRM1|TAS2R38|TAS2R39|CHRM3|ASIC2|TAS1R1|GABBR2|P2RY1|TAS2R4|TAS2R5|HCN4|TAS2R41|TAS2R40|HTR3C|KCNK5|HTR1D|TAS2R60|HTR1B
Rap1 signaling pathway	KEGG PATHWAY	bta04015	50	216	2.27767e-06	0.000727944	NGF|AFDN|CRKL|SRC|PLCB2|RAPGEF4|RAPGEF5|RAPGEF6|CRK|GNAI1|ADORA2A|ARAP3|CALM3|PIK3CB|PIK3CD|PARD6B|THBS1|TIAM1|FGF18|MAGI3|MAGI2|SIPA1L1|ADCY3|ITGB1|PLCB1|ITGB3|ITGB2|RAC2|RALGDS|PRKCB|MRAS|PRKCG|EPHA2|PRKCZ|FARP2|LCP2|P2RY1|PARD3|ADCY1|ADCY2|GNAS|VAV2|ID1|PDGFB|ITGAL|MAPK1|LPAR1|PDGFD|PRKD2|CDC42
Axon guidance	KEGG PATHWAY	bta04360	44	180	2.73345e-06	0.000795483	ITGB1|PPP3R1|SRC|PIK3CD|SRGAP1|EPHA2|EPHA1|SRGAP2|PLCG2|BMPR1B|EPHB6|SEMA4B|GNAI1|PIK3CB|EPHA8|FYN|PARD6B|NRP1|CAMK2D|NEO1|RGS3|EPHB2|EPHB3|ARHGEF12|RAC2|LRRC4|EPHA3|CAMK2B|PRKCZ|SHH|CXCL12|PAK6|BMP7|SEMA3C|PARD3|UNC5C|PLXNA1|WNT4|PDK1|PAK4|MAPK1|WNT5A|PTCH1|CDC42
Cholinergic synapse	KEGG PATHWAY	bta04725	29	114	7.04823e-05	0.00965407	KCNJ12|PIK3CD|GNAI1|CACNA1A|PIK3CB|CHRNB2|FYN|CHRNB4|PIK3R6|MAPK1|KCNQ4|PLCB1|PLCB2|CAMK2D|KCNQ2|CREB5|PRKCB|CHRM3|CAMK2B|CACNA1D|CHRNA4|PRKCG|CHRNA3|ADCY1|KCNJ6|ADCY2|ADCY3|GNG8|BCL2
Focal adhesion	KEGG PATHWAY	bta04510	40	198	0.000279661	0.0268139	CRKL|FYN|DOCK1|PDGFB|ITGA6|MYL7|CRK|RAC2|PDGFD|ZYX|DIAPH1|THBS2|THBS4|SHC3|TNXB|THBS1|MAPK1|ITGB1|SRC|ITGB3|LAMA4|LAMA5|TNR|PRKCB|MYLK2|PRKCG|VTN|PIK3CD|TNC|VAV2|MYLK|ITGAV|SPP1|ARHGAP35|PAK4|PAK6|BCL2|COL6A5|PIK3CB|CDC42
Protein processing in endoplasmic reticulum	KEGG PATHWAY	bta04141	35	165	0.000299683	0.0275543	HSPA2|RPN2|UBE2D2|HSP90B1|CRYAA|HSPA1A|MAP2K7|FBXO6|SVIP|EIF2S1|CANX|HSPA1L|HSPH1|DERL2|DERL3|UBE2G2|FBXO2|PDIA3|VCP|MAN1C1|LMAN1|EDEM3|SEC24B|SEC61A1|SEC61B|SIL1|YOD1|DNAJC5|MOGS|ERO1B|DNAJC1|ERO1A|EIF2AK4|ATXN3|BCL2
Platelet activation	KEGG PATHWAY	bta04611	28	121	0.00035565	0.029912	RASGRP1|SRC|PIK3CD|PLCB2|ITGB3|PLCG2|GNAI1|PIK3CB|FYN|GUCY1A1|PIK3R6|MAPK1|PRKG2|GP5|ITGB1|PLCB1|ARHGEF12|MYLK2|PTGIR|PRKCZ|LCP2|P2RY1|ADCY1|ADCY2|GNAS|ADCY3|MYLK|ARHGAP35
Insulin secretion	KEGG PATHWAY	bta04911	22	85	0.00040985	0.0322102	STX1A|FXYD2|RAPGEF4|ADCYAP1R1|CACNA1D|PCLO|GCK|RIMS2|PLCB1|PLCB2|CAMK2D|CREB5|PRKCB|CHRM3|PRKCG|CAMK2B|KCNMB1|ADCY1|ADCY2|GNAS|ADCY3|KCNN2
Gastric acid secretion	KEGG PATHWAY	bta04971	20	74	0.000462948	0.0352281	PLCB1|PLCB2|KCNJ10|EZR|CALM3|ATP4B|GNAS|PRKCG|MYLK2|ADCY3|CHRM3|MYLK|KCNK2|PRKCB|SLC9A1|CAMK2B|CAMK2D|ADCY2|ADCY1|GNAI1
Circadian entrainment	KEGG PATHWAY	bta04713	24	100	0.000583644	0.0405506	NOS1|GRIA1|ADCYAP1R1|GNAI1|CALM3|RYR3|CACNA1D|GUCY1A1|MAPK1|PRKG2|NOS1AP|PLCB1|PLCB2|CAMK2D|PRKCB|CAMK2B|PRKCG|ADCY1|KCNJ6|ADCY2|GNAS|KCNJ9|ADCY3|GNG8
Regulation of actin cytoskeleton	KEGG PATHWAY	bta04810	40	212	0.000899255	0.0501282	ITGB1|CRKL|DOCK1|ITGB3|ITGA6|MYL7|EZR|CRK|NCKAP1|GSN|SLC9A1|WASF2|ARHGEF4|PIK3CD|TIAM1|FGF18|SPATA13|SRC|ARHGEF12|ITGB2|RAC2|DIAPH1|CHRM3|MYLK2|MRAS|CXCL12|VAV2|MYLK|ITGAV|PDGFB|PIK3CB|ITGAL|ARHGAP35|PAK4|MAPK1|PAK6|LPAR1|PDGFD|ITGAE|CDC42
Hippo signaling pathway	KEGG PATHWAY	bta04390	31	151	0.00101947	0.0537072	TGFB2|TGFB3|GDF6|BMPR1A|BMPR1B|FBXW11|WNT4|TEAD4|YWHAZ|DLG2|WWC1|PARD6B|MPP5|CTNNA1|DVL3|YWHAH|NF2|YWHAE|TGFBR1|ITGB2|CRB2|STK3|SMAD3|FRMD1|BMP7|PARD3|TP73|ID1|PRKCZ|WNT5A|WNT7B
Estrogen signaling pathway	KEGG PATHWAY	bta04915	29	138	0.00106691	0.0550207	HSPA2|SRC|TFF1|HSP90B1|HSPA1A|GABBR2|GNAI1|RARA|NCOA1|CALM3|PIK3CB|PIK3CD|MAPK1|HSPA1L|GRM1|PLCB1|PLCB2|SHC3|CREB5|CTSD|KRT24|KRT25|ADCY1|KCNJ6|ADCY2|GNAS|KCNJ9|ADCY3|BCL2
Endocytosis	KEGG PATHWAY	bta04144	44	246	0.00132419	0.0628533	CAPZB|WASHC1|EHD2|WASHC4|HSPA2|MGC126945|SMAD3|HSPA1A|ARFGAP2|ARFGAP1|IQSEC3|HSPA1L|EPS15L1|AP2S1|ARAP3|SPART|VPS37D|PARD6B|GRK1|AP2M1|PSD2|RAB22A|SH3GL2|BOLA|SRC|TGFBR1|RUFY1|ACAP2|IZUMO1R|AGAP1|CLTA|PRKCZ|VPS4B|AP2A2|CYTH4|BoLA|IL2RB|PARD3|NEDD4L|WIPF3|WIPF2|ASAP3|LDLRAP1|CDC42
Gap junction	KEGG PATHWAY	bta04540	21	90	0.00167936	0.0752415	PLCB1|PLCB2|PRKCB|TUBA3E|ADCY1|ADCY2|GNAS|ADCY3|PDGFB|SRC|GRM1|GUCY1A1|MAPK1|HTR2A|PRKCG|PRKG2|GRM5|LPAR1|PDGFD|GJD2|GNAI1
Synaptic vesicle cycle	KEGG PATHWAY	bta04721	19	78	0.0017967	0.0769053	SLC6A3|ATP6V1D|AP2S1|SLC1A7|NAPA|CACNA1A|STX2|STX1A|AP2A2|AP2M1|CLTA|ATP6V1G2|CPLX4|SYT1|SLC6A13|SLC6A12|ATP6V1C1|ATP6V1G1|UNC13B
Thyroid hormone signaling pathway	KEGG PATHWAY	bta04919	25	118	0.00206342	0.0814761	HDAC3|FXYD2|SRC|PLCB2|MED27|PLCG2|ITGAV|MED4|NCOA1|SLC9A1|PIK3CB|PIK3CD|MAPK1|SLC16A10|DIO1|PLCB1|ITGB3|MED30|PRKCB|PRKCG|RXRB|PFKFB2|NOTCH1|NOTCH2|WNT4
Calcium signaling pathway	KEGG PATHWAY	bta04020	37	203	0.00230626	0.0861974	CAMK1D|PPP3R1|NOS1|NTSR1|TRHR|PLCG2|P2RX3|P2RX5|P2RX6|ADORA2A|CALM3|PDE1C|CACNA1A|PDE1A|CACNA1D|PTGER3|HTR2A|GRM5|SLC8A2|GRM1|PLCB1|PLCB2|CAMK2D|CHRM3|PRKCB|MYLK2|CAMK2B|HTR6|PRKCG|ATP2B2|TACR1|ADCY1|ADCY2|GNAS|ADCY3|MYLK|RYR3
Salivary secretion	KEGG PATHWAY	bta04970	21	93	0.00236147	0.0870839	PLCB1|PLCB2|TRPV6|FXYD2|CALM3|ADCY2|GNAS|RYR3|ADCY3|CHRM3|PRKG2|PRKCG|GUCY1A1|DMBT1|NOS1|PRKCB|SLC12A2|CST3|ATP2B2|ADCY1|SLC9A1
Apelin signaling pathway	KEGG PATHWAY	bta04371	28	140	0.00240924	0.0873797	HDAC4|NOS1|TGFBR1|SMAD3|MYL4|PLIN1|CALM3|RYR3|PDE3B|PIK3R6|MAPK1|KLF2|SLC8A2|PLCB1|PLCB2|MYLK2|PRKCE|MRAS|SLC9A1|GNAI1|JAG1|ADCY1|ADCY2|ADCY3|MYLK|MEF2A|SPP1|GNG8
Protein digestion and absorption	KEGG PATHWAY	bta04974	24	113	0.00243532	0.0873797	PAG8|FXYD2|COL11A1|COL11A2|PAG5|PAG6|PRSS2|PAG21|KCNK5|COL27A1|SLC16A10|SLC8A2|COL5A2|COL21A1|CELA3B|PAG12|COL5A3|PAG11|PAG18|COL15A1|MME|SLC1A5|COL6A5|MEP1A
Neuroactive ligand-receptor interaction	KEGG PATHWAY	bta04080	58	363	0.00268873	0.0937686	GHRHR|TAC3|GHR|P2RX5|GRIA1|P2RY11|TRHR|PRSS2|UCN3|GABBR2|PTGER3|GRM3|P2RX3|P2RX6|ADORA2A|ADCYAP1R1|S1PR3|TAC1|CHRNB2|CHRNB4|ADRA2C|HTR2A|HRH3|GRM5|GABRA2|GRM1|NPBWR2|NR3C1|PDYN|GRP|OPRL1|CHRM3|PTGIR|HTR6|CHRNA5|CNR2|MAS1|CHRNA3|GPR83|GHSR|P2RY1|TACR1|CHRNA4|PARD3|GHRH|GRIK3|GRIK4|GABRP|NTSR1|SSTR3|C5AR1|PRLHR|HTR1D|CALCA|CALCB|LPAR1|CRHR2|HTR1B
Adherens junction	KEGG PATHWAY	bta04520	17	69	0.0027579	0.0937686	SRC|TGFBR1|PARD3|RAC2|WASF2|AFDN|FYN|CTNNA1|NECTIN3|MAPK1|CSNK2B|SORBS1|FARP2|NLK|SMAD3|PTPN1|CDC42
Aldosterone synthesis and secretion	KEGG PATHWAY	bta04925	21	96	0.00326379	0.101144	DAGLA|PLCB1|CYP21|PRKCB|CALM3|ADCY2|GNAS|NR4A2|PRKCE|CREB5|ADCY3|CACNA1D|PLCB2|CAMK2B|CAMK2D|PRKCG|ADCY1|ATP2B2|ATF1|PRKD2|CAMK1D
Oxytocin signaling pathway	KEGG PATHWAY	bta04921	29	152	0.00369192	0.105983	CAMK1D|PPP3R1|SRC|GNAI1|EEF2K|CALM3|RYR3|CACNA1D|GUCY1A1|PIK3R6|MAPK1|TRPM2|PLCB1|PLCB2|CAMK2D|PRKCB|MYLK2|CAMK2B|PRKCG|ADCY1|KCNJ12|KCNJ6|ADCY2|GNAS|KCNJ9|ADCY3|MYLK|CACNG6|CACNG7
Chemokine signaling pathway	KEGG PATHWAY	bta04062	34	189	0.0040351	0.11379	CCL2|NCF1|CCL1|CRKL|SRC|DOCK2|CCL8|CCR7|CRK|GNAI1|PIK3R6|PIK3CB|PIK3CD|FGR|GRK1|TIAM1|MAPK1|PLCB1|PLCB2|RAC2|SHC3|PRKCB|PRKCZ|HCK|CXCL12|CCL11|PARD3|ADCY1|ADCY2|ADCY3|NFKBIB|VAV2|GNG8|CDC42
Spliceosome	KEGG PATHWAY	bta03040	26	133	0.00437283	0.119791	HSPA2|SF3B3|HSPA1A|SRSF10|DHX15|BCAS2|PRPF4|PRPF6|SRSF5|HSPA1L|AQR|U2AF1|PRPF31|CTNNBL1|HNRNPC|MAGOH|TRA2B|SMNDC1|LSM5|LSM2|DDX39B|WBP11|SRSF1|CWC15|SRSF2|RBM25
Leukocyte transendothelial migration	KEGG PATHWAY	bta04670	23	113	0.00465167	0.12389	NCF1|VAV2|CLDN10|RAPGEF4|MYL7|GNAI1|PIK3CB|PIK3CD|CLDN3|ITGB1|ITGB2|RAC2|PRKCB|PRKCG|CYBA|CXCL12|CTNNA1|PLCG2|AFDN|EZR|ITGAL|ARHGAP35|CDC42
ECM-receptor interaction	KEGG PATHWAY	bta04512	19	87	0.00505464	0.128203	ITGB1|ITGB3|LAMA4|LAMA5|TNR|THBS2|THBS4|HSPG2|TNXB|ITGAV|VTN|FREM2|FREM1|SPP1|ITGA6|TNC|GP5|THBS1|COL6A5
Complement and coagulation cascades	KEGG PATHWAY	bta04610	19	87	0.00505464	0.128203	C1QC|ITGB2|SERPINA5|CFH|F7|C4BPA|C4BPB|PROS1|C1QB|C1QA|VTN|CFB|C5AR1|C7|C2|F10|MBL1|C6|SERPIND1
Prion diseases	KEGG PATHWAY	bta05020	10	32	0.00510605	0.128203	C1QC|FYN|C1QB|C1QA|NOTCH1|MAPK1|C6|C7|NCAM1|NCAM2
Adrenergic signaling in cardiomyocytes	KEGG PATHWAY	bta04261	28	150	0.00553597	0.133364	FXYD2|ACTC1|RAPGEF4|MYL4|GNAI1|TNNT2|CALM3|TPM4|CACNA1D|PIK3R6|MAPK1|SLC8A2|PLCB1|PLCB2|CAMK2D|CREB5|CAMK2B|ATP2B2|SLC9A1|ADCY1|ADCY2|GNAS|ADCY3|SCN1B|PPP2R5E|CACNG7|CACNG6|BCL2
Phospholipase D signaling pathway	KEGG PATHWAY	bta04072	28	152	0.00645669	0.147589	FYN|PDGFB|RAPGEF4|PLCG2|TSC1|PIK3CB|PIK3CD|PIK3R6|DGKH|MAPK1|GRM5|DGKG|GRM3|PLCB1|PLCB2|PDGFD|RALGDS|SHC3|MRAS|CYTH4|ADCY1|ADCY2|GNAS|ADCY3|GRM1|AGPAT4|AGPAT3|LPAR1
Retrograde endocannabinoid signaling	KEGG PATHWAY	bta04723	28	152	0.00645669	0.147589	NDUFA7|GRIA1|MGLL|NAPEPLD|GABRA2|NDUFAB1|CACNA1A|CACNA1D|MAPK1|GRM5|GNAI1|GRM1|DAGLA|PLCB1|PLCB2|NDUFA3|PRKCB|NDUFA8|PRKCG|ADCY1|KCNJ6|ADCY2|ADCY3|KCNJ9|GABRP|NDUFS3|NDUFS6|GNG8
Yersinia infection	KEGG PATHWAY	bta05135	25	131	0.0066505	0.147589	CCL2|CRKL|DOCK1|MAP2K7|CRK|TBK1|PIK3CB|PIK3CD|MAPK1|IRAK4|ITGB1|SRC|ARHGEF12|RAC2|TNF|LCP2|RPS6KA2|WASF2|IL10|TAB1|VAV2|WIPF3|WIPF2|ACTR2|CDC42
Parathyroid hormone synthesis, secretion and action	KEGG PATHWAY	bta04928	21	104	0.00716164	0.152107	PLCB1|PLCB2|PRKCB|LRP6|ADCY1|ADCY2|GNAS|NR4A2|CREB5|ADCY3|PTHLH|RXRB|GCM1|MEF2A|MAPK1|PRKCG|TRPV5|BCL2|PDE4D|GATA3|GNAI1
cAMP signaling pathway	KEGG PATHWAY	bta04024	38	228	0.00743366	0.15318	AFDN|FXYD2|FXYD1|PIK3CD|GRIA1|RAPGEF4|GABBR2|PDE3B|GNAI1|ADORA2A|ADCYAP1R1|ARAP3|CALM3|PIK3CB|CACNA1D|PTGER3|TIAM1|MAPK1|ADCY3|RAC2|CAMK2D|CREB5|CAMK2B|HTR6|PPARA|GHSR|ATP2B2|SLC9A1|ADCY1|ADCY2|GNAS|VAV2|HCN4|HTR1D|PTCH1|PDE4D|HTR1B|HHIP
Endocrine and other factor-regulated calcium reabsorption	KEGG PATHWAY	bta04961	12	46	0.00756557	0.154235	PLCB1|PLCB2|FXYD2|GNAS|PRKCB|AP2S1|PRKCG|AP2M1|CLTA|AP2A2|TRPV5|SLC8A2
Oocyte meiosis	KEGG PATHWAY	bta04114	23	119	0.007902	0.158684	MAD2L2|FBXW11|PPP3R1|PLK1|CPEB4|YWHAZ|CALM3|CCNE1|ANAPC10|CAMK2D|YWHAH|MAPK1|YWHAE|CDC25C|CAMK2B|RPS6KA2|ADCY1|ADCY2|ADCY3|CDC27|CDC26|CDC23|PPP2R5E
Pathways in cancer	KEGG PATHWAY	bta05200	77	539	0.00807903	0.158684	BCL2L1|IL7R|TGFB2|RASGRP1|PMAIP1|CRKL|PRKCG|PLCB2|RET|SMAD3|CDC42|PLCG2|TGFB3|NOTCH2|CYCS|PLEKHG5|CRK|RAC2|BCR|GNAI1|RARA|ADCY1|NCOA1|CALM3|SPI1|PIK3CB|CCNE1|PIK3CD|ITGA6|PTGER3|DVL3|FGF18|BIRC7|DDB2|JAG1|E2F2|ITGB1|PLCB1|ARHGEF12|TRAF3|LAMA4|RALGDS|GSTT4|CAMK2D|KIF7|PRKCB|RXRB|RARB|HSP90B1|SHH|CXCL12|TGFBR1|CTNNA1|ALK|HHIP|IL2RB|PTCH1|LRP6|GSTT1|ADCY2|GNAS|ADCY3|CAMK2B|NOTCH1|ITGAV|WNT4|PDGFB|DL…
ErbB signaling pathway	KEGG PATHWAY	bta04012	18	85	0.00814895	0.158684	SRC|NRG2|CRKL|SHC3|CAMK2D|PIK3CB|PRKCB|PIK3CD|CAMK2B|PLCG2|MAPK1|MAP2K7|PRKCG|PAK4|CRK|PAK6|ABL2|NRG3
Phagosome	KEGG PATHWAY	bta04145	30	170	0.00829866	0.158684	SFTPD|ATP6V1D|NCF1|MGC126945|CD209|MBL1|CANX|MRC2|TUBA3E|DYNC1I1|THBS4|THBS2|THBS1|SFTPA1|ITGB1|NOS1|ITGB3|ITGB2|CYBA|LAMP1|SEC61B|BoLA|SEC22B|ITGAV|ATP6V1G2|ATP6V1G1|BOLA|STX18|ATP6V1C1|SEC61A1
Toxoplasmosis	KEGG PATHWAY	bta05145	22	113	0.00860572	0.158684	BCL2L1|HSPA2|TGFB2|TGFB3|IL10RA|NFKBIB|CYCS|HSPA1A|GNAI1|PIK3R6|MAPK1|HSPA1L|IRAK4|ITGB1|LAMA4|LAMA5|TNF|ITGA6|BIRC7|IL10|TAB1|BCL2
Glutamatergic synapse	KEGG PATHWAY	bta04724	22	113	0.00860572	0.158684	PPP3R1|GRIA1|GLUL|GNAI1|CACNA1A|CACNA1D|MAPK1|GRM5|ADCY3|GRM1|GRM3|PLCB1|PLCB2|PRKCB|PRKCG|ADCY1|ADCY2|GNAS|GRIK3|GRIK4|SLC1A7|GNG8
Long-term depression	KEGG PATHWAY	bta04730	14	60	0.00928382	0.161798	PLCB1|PLCB2|PRKCB|GNAS|CACNA1A|GRIA1|PRKCG|GUCY1A1|NOS1|MAPK1|PPP1R17|PRKG2|GRM1|GNAI1
Bacterial invasion of epithelial cells	KEGG PATHWAY	bta05100	16	74	0.0103518	0.161798	MAD2L2|ITGB1|WASF2|CRKL|SRC|PIK3CB|DOCK1|PIK3CD|CLTA|SEPT9|ARHGAP10|CRK|SHC3|CDC42|CTNNA1|SEPT2
Human immunodeficiency virus 1 infection	KEGG PATHWAY	bta05170	38	234	0.0105589	0.161798	BCL2L1|FBXW11|APOBEC3Z1|CRKL|MGC126945|CYCS|PLCG2|CD247|MAP2K7|CRK|TMEM173|GNAI1|CUL4A|CALM3|TBK1|PIK3CB|PIK3CD|MAPK1|WEE2|PPP3R1|DDB1|IRAK4|BOLA|RAC2|CDC25C|PRKCB|PDIA3|PRKCG|TNF|BoLA|TNFRSF1B|TAB1|TAPBP|PAK4|PAK6|CD3E|GNG8|BCL2
Cell adhesion molecules (CAMs)	KEGG PATHWAY	bta04514	28	159	0.0107325	0.161798	BOLA|CLDN10|MGC126945|ITGA6|CNTN2|GLG1|CD6|CNTNAP2|CD226|ICOSLG|NCAM1|NCAM2|NECTIN3|NEO1|CLDN3|CDH4|CADM1|ITGB1|ITGB2|LRRC4|NEGR1|NFASC|BoLA|SDC2|NRXN3|ITGAV|ITGAL|PDCD1
Progesterone-mediated oocyte maturation	KEGG PATHWAY	bta04914	18	88	0.0109189	0.164092	MAD2L2|RPS6KA2|PLK1|ADCY1|ADCY2|ADCY3|CDC25C|CDC26|PIK3CB|CCNA1|CDC23|ANAPC10|PDE3B|CDC27|MAPK1|PIK3CD|CPEB4|GNAI1
Human papillomavirus infection	KEGG PATHWAY	bta05165	52	345	0.0113397	0.167899	ATP6V1D|MGC126945|ITGA6|MX1|PIK3CB|NOTCH2|TSC1|THBS2|TBK1|MAML1|ATP6V1C1|PSEN1|CCNE1|TNXB|PARD6B|MPP5|THBS1|DVL3|MAPK1|HES3|JAG1|ITGB1|ITGB3|TRAF3|LAMA4|LAMA5|TNR|CREB5|VTN|TNF|PIK3CD|TNC|HES2|BoLA|DLG2|PARD3|GNAS|CCNA1|NOTCH1|ITGAV|WNT4|PRKCZ|SPP1|ATP6V1G2|ATP6V1G1|BOLA|PPP2R5E|WNT5A|WNT7B|COL6A5|THBS4|CDC42
Inflammatory mediator regulation of TRP channels	KEGG PATHWAY	bta04750	20	103	0.0121245	0.176136	PLCB1|PLCB2|PRKCB|CALM3|ADCY2|GNAS|SRC|PIK3CD|PIK3CB|ADCY3|PRKCE|NGF|CAMK2B|ASIC2|PLCG2|HTR2A|PRKCG|IL1RAP|CAMK2D|ADCY1
mTOR signaling pathway	KEGG PATHWAY	bta04150	27	154	0.012643	0.181541	ATP6V1D|SLC7A5|MIOS|RICTOR|TSC1|RPTOR|FNIP1|PIK3CB|PIK3CD|PRR5|DVL3|MAPK1|PRKCB|PRKCG|TNF|DEPTOR|ATP6V1C1|RPS6KA2|LRP6|GRB10|WDR59|WNT4|ATP6V1G2|ATP6V1G1|DEPDC5|WNT5A|WNT7B
GABAergic synapse	KEGG PATHWAY	bta04727	18	90	0.0131478	0.187034	GABRA2|SRC|ADCY1|KCNJ6|ADCY2|ADCY3|CACNA1A|PRKCB|CACNA1D|GABRP|PRKCG|GLUL|SLC6A13|SLC6A12|GABBR2|GPHN|GNG8|GNAI1
Pertussis	KEGG PATHWAY	bta05133	16	77	0.0140289	0.193818	ITGB1|ITGB2|CALM3|IL10|C4BPA|C4BPB|C1QC|C1QB|C1QA|MAPK1|TNF|NOD1|SFTPA1|C2|IRAK4|GNAI1
Proteoglycans in cancer	KEGG PATHWAY	bta05205	33	202	0.0151596	0.199682	TGFB2|TIMP3|HSPG2|ITGB3|PLCG2|ITGAV|SLC9A1|PIK3CB|TWIST2|PIK3CD|THBS1|TIAM1|MAPK1|ITGB1|SRC|ARHGEF12|CAMK2D|PRKCB|MRAS|CAMK2B|VTN|TNF|PRKCG|SHH|SDC2|VAV2|EZR|WNT4|ANK2|CDC42|WNT5A|PTCH1|WNT7B
Sphingolipid signaling pathway	KEGG PATHWAY	bta04071	22	120	0.0151703	0.199682	PIK3CD|SMPD2|GNAI1|CERS6|CERS4|S1PR3|PIK3CB|FYN|MAPK1|SPTLC3|SGPP1|PLCB1|PLCB2|RAC2|CTSD|PRKCB|PRKCE|PRKCG|TNF|PRKCZ|PPP2R5E|BCL2
Regulation of lipolysis in adipocytes	KEGG PATHWAY	bta04923	13	58	0.0155381	0.199682	ADCY1|ADCY2|GNAS|PIK3CD|PIK3CB|ADCY3|MGLL|PTGER3|FABP4|PRKG2|PLIN1|PDE3B|GNAI1
Dilated cardiomyopathy (DCM)	KEGG PATHWAY	bta05414	19	99	0.01569	0.200428	ITGB1|ADCY1|ITGB3|TGFB3|TNNT2|ADCY2|GNAS|ACTC1|TPM4|CACNA1D|ADCY3|ITGAV|TGFB2|TNF|MYBPC3|ITGA6|SLC8A2|CACNG6|CACNG7
Morphine addiction	KEGG PATHWAY	bta05032	18	92	0.0157198	0.200428	ADCY1|PRKCB|KCNJ6|ADCY2|GNAS|PDE1C|CACNA1A|PDE1A|ADCY3|GABRP|PRKCG|PDE3B|GABBR2|GABRA2|PDE4D|KCNJ9|GNG8|GNAI1
Human T-cell leukemia virus 1 infection	KEGG PATHWAY	bta05166	37	234	0.0161537	0.204329	BCL2L1|TGFB2|TGFB3|PPP3R1|BUB1B|MGC126945|SMAD3|CANX|SPI1|CCNA1|RAN|PIK3CB|CCNE1|PIK3CD|ANAPC10|MAPK1|VAC14|BOLA|TGFBR1|ITGB2|BUB3|CREB5|LTA|TNF|NRP1|ADCY1|BoLA|IL2RB|E2F2|ADCY2|ADCY3|CDC27|CDC26|CDC23|ZFP36|ITGAL|CD3E
Fanconi anemia pathway	KEGG PATHWAY	bta03460	12	52	0.016426	0.206128	PALB2|ERCC4|RPA3|FANCG|REV3L|FANCC|RMI2|RAD51|FANCL|TOP3A|FANCI|TOP3B
TGF-beta signaling pathway	KEGG PATHWAY	bta04350	18	93	0.0171448	0.208497	BMP7|TGFBR1|TGFB3|SMAD9|ID3|NOG|NEO1|ID1|BMPR1A|BMPR1B|CHRD|TFDP1|GDF6|SMAD3|TGFB2|THBS1|TNF|MAPK1
Malaria	KEGG PATHWAY	bta05144	13	59	0.0173593	0.208497	CCL2|HBG|TGFB3|IL10|THBS4|THBS2|TGFB2|ITGB2|THBS1|TNF|ITGAL|GYPC|SDC2
Neurotrophin signaling pathway	KEGG PATHWAY	bta04722	22	122	0.0176357	0.208497	NGF|CRKL|NFKBIB|PLCG2|MAP2K7|CRK|CALM3|PSEN1|PIK3CD|NTRK3|MAPK1|ARHGDIB|IRAK4|YWHAE|SHC3|CAMK2D|CAMK2B|RPS6KA2|TP73|BCL2|PIK3CB|CDC42
SNARE interactions in vesicular transport	KEGG PATHWAY	bta04130	9	34	0.0180502	0.208497	STX1A|SEC22B|STX16|STX2|SNAP29|YKT6|VTI1B|STX19|STX18
Small cell lung cancer	KEGG PATHWAY	bta05222	18	94	0.0186678	0.212574	ITGB1|BCL2L1|TRAF3|LAMA4|FHIT|LAMA5|ITGA6|BIRC7|PIK3CB|CCNE1|PIK3CD|ITGAV|RARB|RXRB|CYCS|DDB2|E2F2|BCL2
Fc gamma R-mediated phagocytosis	KEGG PATHWAY	bta04666	18	94	0.0186678	0.212574	ASAP3|NCF1|PRKCB|RAC2|WASF2|CRKL|DOCK2|PIK3CD|PIK3CB|VAV2|PRKCE|PRKCG|PLCG2|MAPK1|HCK|CRK|CDC42|GSN
Fluid shear stress and atherosclerosis	KEGG PATHWAY	bta05418	25	145	0.0187838	0.213387	CCL2|NCF1|SUMO3|ITGB3|HSP90B1|BMPR1A|BMPR1B|MAP2K7|PRKCZ|TXN|CALM3|PIK3CB|PIK3CD|KLF2|SRC|PDGFB|RAC2|CYBA|GSTT4|GSTT1|SDC2|ITGAV|MEF2A|TNF|BCL2
Cell cycle	KEGG PATHWAY	bta04110	22	123	0.0189807	0.215114	MAD2L2|TGFB2|TGFB3|BUB1B|PLK1|SMAD3|CDC6|YWHAZ|CCNA1|CCNE1|ANAPC10|YWHAH|WEE2|YWHAE|BUB3|CDC25C|MCM2|E2F2|CDC27|CDC26|CDC23|TFDP1
Human cytomegalovirus infection	KEGG PATHWAY	bta05163	38	245	0.0190663	0.215575	CCL2|IL10RA|PPP3R1|SRC|MGC126945|PLCB2|CYCS|ITGB3|CRK|TMEM173|GNAI1|CALM3|TBK1|PIK3CB|PIK3CD|PTGER3|MAPK1|CRKL|TSC1|BOLA|PLCB1|ARHGEF12|RAC2|CREB5|PRKCB|PDIA3|PRKCG|TNF|CXCL12|ADCY1|BoLA|E2F2|ADCY2|GNAS|ADCY3|ITGAV|TAPBP|GNG8
Chagas disease (American trypanosomiasis)	KEGG PATHWAY	bta05142	21	116	0.0193946	0.218771	CCL2|PLCB1|PLCB2|TGFB3|ADCY1|GNAS|IL10|C1QC|PIK3CB|PIK3CD|C1QB|C1QA|SMAD3|TGFB2|TNF|TGFBR1|MAPK1|CD247|CD3E|IRAK4|GNAI1
Vascular smooth muscle contraction	KEGG PATHWAY	bta04270	23	133	0.0228239	0.236454	PLCB2|ADORA2A|CALM3|CACNA1D|GUCY1A1|MAPK1|PLCB1|ARHGEF12|MYLK2|PRKCB|PRKCE|RAMP3|PTGIR|PRKCG|CALD1|KCNMB1|ADCY1|ADCY2|GNAS|ADCY3|MYLK|CALCA|CALCB
Homologous recombination	KEGG PATHWAY	bta03440	10	42	0.0230542	0.236454	MRE11|PALB2|RPA3|POLD2|RAD52|RAD51|SSBP1|TOP3A|RAD51B|TOP3B
Glycosaminoglycan biosynthesis - heparan sulfate / heparin	KEGG PATHWAY	bta00534	7	24	0.0238565	0.241793	HS3ST2|EXT1|EXTL2|EXTL3|XYLT1|HS6ST1|HS6ST3
Long-term potentiation	KEGG PATHWAY	bta04720	14	69	0.0242129	0.244605	PLCB1|PLCB2|PRKCB|CALM3|PPP3R1|CAMK2D|GRIA1|RPS6KA2|CAMK2B|MAPK1|PRKCG|GRM5|GRM1|ADCY1
MAPK signaling pathway	KEGG PATHWAY	bta04010	43	292	0.0267553	0.261454	HSPA2|NGF|RASGRP1|STMN1|MAP4K4|PPP3R1|CACNA1D|EPHA2|HSPA1A|TGFB3|MAP2K7|CRK|HSPA1L|DAXX|TGFB2|CRKL|CACNA1A|MAP3K6|FGF18|NLK|MAP3K20|IRAK4|PDGFB|RAC2|PRKCB|MRAS|PRKCG|MAP3K13|STK3|IL1RAP|TGFBR1|MAPK8IP1|PTPN5|PPM1B|RPS6KA2|PPP5C|TAB1|TNF|MAPK1|CDC42|PDGFD|CACNG6|CACNG7
Aldosterone-regulated sodium reabsorption	KEGG PATHWAY	bta04960	9	37	0.0272966	0.264898	FXYD2|PIK3CB|PRKCB|PIK3CD|PRKCG|SCNN1G|NEDD4L|MAPK1|SCNN1B
Folate biosynthesis	KEGG PATHWAY	bta00790	9	37	0.0272966	0.264898	AKR1B10|MOCOS|TPH1|20ALPHA-HSD|PAH|AKR1C4|AKR1B1|AKR1C3|GPHN
Amyotrophic lateral sclerosis (ALS)	KEGG PATHWAY	bta05014	11	51	0.030699	0.278665	BCL2L1|DAXX|TNFRSF1B|PPP3R1|NOS1|GRIA1|NEFH|PRPH|TNF|CYCS|BCL2
N-Glycan biosynthesis	KEGG PATHWAY	bta00510	11	51	0.030699	0.278665	RPN2|ALG2|ALG3|MOGS|MAN2A1|ALG5|MAN1C1|MGAT5B|MGAT4B|MGAT4A|MGAT3
Renin secretion	KEGG PATHWAY	bta04924	14	72	0.0318807	0.278665	PLCB1|PLCB2|CALM3|PPP3R1|AQP1|PDE1C|PDE1A|GNAS|CACNA1D|PDE3B|GUCY1A1|PRKG2|ADCYAP1R1|GNAI1
Serotonergic synapse	KEGG PATHWAY	bta04726	20	116	0.0328641	0.278665	PLCB1|PLCB2|KCND2|KCNJ6|GNAS|CACNA1A|KCNJ9|PRKCB|CACNA1D|PRKCG|HTR6|TPH1|MAPK1|HTR2A|HTR1B|HTR1D|HTR3C|GNAI1|GNG8|KCNN2
Tight junction	KEGG PATHWAY	bta04530	28	178	0.0344856	0.286027	AMOTL1|CLDN10|CD1E|CD1B|IGSF5|EPB41L4B|RAPGEF6|MAP2K7|DLG2|TUBA3E|CACNA1D|PARD6B|MPP5|CD1B5|TIAM1|NF2|CLDN3|MPDZ|ITGB1|SRC|PRKCE|PRKCZ|PARD3|AFDN|EZR|NEDD4L|ACTR2|CDC42
Viral protein interaction with cytokine and cytokine receptor	KEGG PATHWAY	bta04061	17	95	0.0357977	0.288913	CCL2|IL19|IL2RB|TNFSF10|TNFRSF1B|IL10RA|CCL11|IL10|CCL8|LTA|IL20|IL34|TNF|CCL1|IL24|CCR7|CXCL12
AGE-RAGE signaling pathway in diabetic complications	KEGG PATHWAY	bta04933	18	103	0.0374616	0.290215	CCL2|PLCB1|PLCB2|TGFB3|DIAPH1|PIK3CD|PIK3CB|PRKCB|PRKCE|TGFBR1|SMAD3|PLCG2|TGFB2|TNF|MAPK1|CDC42|PRKCZ|BCL2
Thyroid hormone synthesis	KEGG PATHWAY	bta04918	14	74	0.0378868	0.290215	PLCB1|PLCB2|PRKCB|FXYD2|ADCY1|ADCY2|GNAS|CREB5|ADCY3|TTF2|HSP90B1|GPX2|PRKCG|CANX
Pancreatic cancer	KEGG PATHWAY	bta05212	14	74	0.0378868	0.290215	BCL2L1|TGFBR1|TGFB3|RAC2|RALGDS|PIK3CB|E2F2|PIK3CD|TGFB2|SMAD3|MAPK1|RAD51|DDB2|CDC42
Hepatitis B	KEGG PATHWAY	bta05161	27	172	0.0380392	0.290215	TGFB2|TGFB3|HSPG2|CYCS|SMAD3|MAP2K7|YWHAZ|SLC10A1|TBK1|CCNA1|PIK3CB|CCNE1|PIK3CD|MAPK1|DDB2|DDB1|IRAK4|SRC|TGFBR1|TRAF3|CREB5|PRKCB|PRKCG|TNF|E2F2|TAB1|BCL2
Amphetamine addiction	KEGG PATHWAY	bta05031	13	67	0.0381983	0.290215	SLC6A3|STX1A|PRKCB|CALM3|PPP3R1|GNAS|CAMK2D|CREB5|GRIA1|CACNA1D|CAMK2B|PRKCG|PDYN
Glycerolipid metabolism	KEGG PATHWAY	bta00561	13	67	0.0381983	0.290215	GPAM|AKR1B10|AGK|CEL|LCLAT1|GPAT4|MGLL|TKFC|DGKH|AGPAT4|AGPAT3|AKR1B1|DGKG
PPAR signaling pathway	KEGG PATHWAY	bta03320	15	82	0.0404402	0.304827	ACSL1|CPT2|SCP2|NR1H3|RXRB|FABP4|FABP5|APOC3|PPARA|SORBS1|APOA5|SLC27A6|EHHADH|APOA1|PLIN1
Collecting duct acid secretion	KEGG PATHWAY	bta04966	7	28	0.0438217	0.316401	ATP6V1D|ATP4B|SLC12A7|ATP6V1G2|ATP6V1G1|CLCNKA|ATP6V1C1
Phosphatidylinositol signaling system	KEGG PATHWAY	bta04070	17	99	0.0476912	0.317544	PLCB1|PLCB2|PRKCB|CALM3|PI4KA|INPP5A|CDS1|PIK3CB|INPP5K|PIK3CD|PRKCG|PLCG2|DGKH|SYNJ2|MTMR6|DGKG|INPP5E
Glioma	KEGG PATHWAY	bta05214	14	77	0.0483473	0.321466	PDGFB|PRKCB|CALM3|SHC3|CAMK2D|PIK3CB|E2F2|PIK3CD|CAMK2B|PLCG2|MAPK1|PRKCG|DDB2|CAMK1D
T cell receptor signaling pathway	KEGG PATHWAY	bta04660	18	107	0.0492198	0.324291	RASGRP1|PPP3R1|IL10|PIK3CD|PIK3CB|VAV2|FYN|NFKBIB|TNF|MAP2K7|PAK4|LCP2|PAK6|CDC42|CD247|CD3E|MAPK1|PDCD1

## Sheet: Table S7
Table S7. KEGG and GO results from the enrichment analysis of genes with excessive East Asian taurine proportions
Term	Database	ID	Input number	Background number	P-Value	Corrected P-Value	Input
Chemokine signaling pathway	KEGG PATHWAY	bta04062	11	189	6.42972e-05	0.0106792	SOS1|GNB5|CCL19|GRK5|ADCY9|TIAM1|PTK2B|CCL21|NFKB1|RAF1|CCL27
cAMP signaling pathway	KEGG PATHWAY	bta04024	12	228	7.57148e-05	0.0112755	CNGA1|TIAM1|RYR2|ADCY9|GRIA4|ADRB1|MAPK10|FSHR|NFKB1|PLN|RAF1|CREBBP
Drug metabolism - cytochrome P450	KEGG PATHWAY	bta00982	6	63	0.000271075	0.0183427	FMO2|AOX1|FMO1|ADH7|FMO4|ADH1C
Prolactin signaling pathway	KEGG PATHWAY	bta04917	6	83	0.00105889	0.0490049	GALT|SOS1|MAPK10|CSN2|NFKB1|RAF1
Gap junction	KEGG PATHWAY	bta04540	6	90	0.00156671	0.0636086	PDGFC|SOS1|TUBB3|ADCY9|ADRB1|RAF1
Morphine addiction	KEGG PATHWAY	bta05032	6	92	0.0017411	0.0679353	GNB5|GABRR1|GABRR2|GRK5|ADCY9|GABRG3
MAPK signaling pathway	KEGG PATHWAY	bta04010	11	292	0.00211474	0.0743006	MAP4K3|PDGFC|SOS1|MECOM|CACNB2|NTRK2|MAPK10|RAPGEF2|NFKB1|RAF1|LAMTOR3
Dilated cardiomyopathy (DCM)	KEGG PATHWAY	bta05414	6	99	0.00246929	0.0782241	CACNB2|RYR2|SGCB|ADCY9|ADRB1|PLN
Nicotine addiction	KEGG PATHWAY	bta05033	4	40	0.00248331	0.0782241	GABRG3|GABRR1|GABRR2|GRIA4
Chronic myeloid leukemia	KEGG PATHWAY	bta05220	5	76	0.00403894	0.0930413	MECOM|NFKB1|HDAC2|RAF1|SOS1
Retrograde endocannabinoid signaling	KEGG PATHWAY	bta04723	7	152	0.0047702	0.0930413	GNB5|GABRR1|GABRR2|ADCY9|GRIA4|GABRG3|MAPK10
GABAergic synapse	KEGG PATHWAY	bta04727	5	90	0.00789404	0.109521	GNB5|GABRR1|GABRR2|GABRG3|ADCY9
Longevity regulating pathway	KEGG PATHWAY	bta04211	5	90	0.00789404	0.109521	PPARG|RB1CC1|NFKB1|ADCY9|ATG5
Hepatitis B	KEGG PATHWAY	bta05161	7	172	0.00893608	0.113004	SOS1|TLR2|PTK2B|MAPK10|NFKB1|RAF1|CREBBP
GnRH signaling pathway	KEGG PATHWAY	bta04912	5	93	0.00896857	0.113004	RAF1|PTK2B|MAPK10|ADCY9|SOS1
Relaxin signaling pathway	KEGG PATHWAY	bta04926	6	132	0.00926854	0.114416	SOS1|GNB5|ADCY9|MAPK10|NFKB1|RAF1
FoxO signaling pathway	KEGG PATHWAY	bta04068	6	132	0.00926854	0.114416	SOS1|CCNG2|MAPK10|HOMER1|RAF1|CREBBP
Prostate cancer	KEGG PATHWAY	bta05215	5	95	0.00973852	0.114628	NFKB1|PDGFC|RAF1|SOS1|CREBBP
Neuroactive ligand-receptor interaction	KEGG PATHWAY	bta04080	11	363	0.00996214	0.114628	MC1R|NMUR1|GABRG3|GABRR1|GABRR2|GRIA4|GRIK1|ADRB1|GAL|FSHR|F2RL2
Tight junction	KEGG PATHWAY	bta04530	7	178	0.0105903	0.119435	PRKCI|DLG2|MAGI1|TIAM1|CLDN11|MAPK10|RAPGEF2
Choline metabolism in cancer	KEGG PATHWAY	bta05231	5	100	0.0118594	0.127454	PDGFC|RAF1|DGKI|MAPK10|SOS1
T cell receptor signaling pathway	KEGG PATHWAY	bta04660	5	107	0.015326	0.153008	NFKB1|TEC|MAPK10|SOS1|RAF1
Ras signaling pathway	KEGG PATHWAY	bta04014	8	242	0.0165969	0.16129	PDGFC|SOS1|GNB5|NTRK2|TIAM1|MAPK10|NFKB1|RAF1
Tyrosine metabolism	KEGG PATHWAY	bta00350	3	39	0.0169654	0.161354	ADH7|ADH1C|AOX1
Phospholipase D signaling pathway	KEGG PATHWAY	bta04072	6	152	0.0171304	0.161354	PDGFC|SOS1|ADCY9|PTK2B|DGKI|RAF1
Tuberculosis	KEGG PATHWAY	bta05152	7	198	0.0177139	0.161354	MRC1|FCGR2A|TLR2|MAPK10|NFKB1|RAF1|CREBBP
Glutamatergic synapse	KEGG PATHWAY	bta04724	5	113	0.0187884	0.169096	HOMER1|GNB5|ADCY9|GRIA4|GRIK1
Jak-STAT signaling pathway	KEGG PATHWAY	bta04630	7	202	0.0194656	0.171915	AOX1|SOS1|CNTFR|IL11RA|STAM|RAF1|CREBBP
Fatty acid degradation	KEGG PATHWAY	bta00071	3	42	0.0203862	0.173235	CPT1A|ADH7|ADH1C
RNA transport	KEGG PATHWAY	bta03013	6	164	0.0235795	0.186966	GEMIN2|EIF3A|GEMIN6|RPP25L|TPR|PNN
EGFR tyrosine kinase inhibitor resistance	KEGG PATHWAY	bta01521	4	80	0.0236394	0.186966	NRG1|PDGFC|RAF1|SOS1
Neurotrophin signaling pathway	KEGG PATHWAY	bta04722	5	122	0.0248865	0.191847	NFKB1|MAPK10|NTRK2|SOS1|RAF1
Rap1 signaling pathway	KEGG PATHWAY	bta04015	7	216	0.0265462	0.198563	PRKCI|PDGFC|MAGI1|ADCY9|TIAM1|RAPGEF2|RAF1
cGMP-PKG signaling pathway	KEGG PATHWAY	bta04022	6	169	0.0266899	0.198563	CNGA1|ADCY9|ADRB1|PLN|RAF1|PDE5A
ErbB signaling pathway	KEGG PATHWAY	bta04012	4	85	0.0284675	0.2053	NRG1|RAF1|MAPK10|SOS1
Pathways in cancer	KEGG PATHWAY	bta05200	13	539	0.0285799	0.2053	HDAC2|SOS1|GNB5|NFE2L2|ADCY9|MECOM|PPARG|MAPK10|TPR|NFKB1|RAF1|DAPK2|CREBBP
B cell receptor signaling pathway	KEGG PATHWAY	bta04662	4	86	0.0294982	0.2053	NFKB1|DAPP1|RAF1|SOS1
Osteoclast differentiation	KEGG PATHWAY	bta04380	5	133	0.0338984	0.221187	PPARG|TEC|MAPK10|FCGR2A|NFKB1
Autophagy - animal	KEGG PATHWAY	bta04140	5	133	0.0338984	0.221187	RAF1|RB1CC1|MAPK10|DAPK2|ATG5
Axon guidance	KEGG PATHWAY	bta04360	6	180	0.0344605	0.22326	SEMA3A|EPHA7|ROBO2|PLXNA4|ROBO1|RAF1
Salivary secretion	KEGG PATHWAY	bta04970	4	93	0.0373278	0.239291	ADRB1|STATH|HSTN|ADCY9
Endocrine resistance	KEGG PATHWAY	bta01522	4	94	0.0385345	0.242768	RAF1|MAPK10|ADCY9|SOS1
Signaling pathways regulating pluripotency of stem cells	KEGG PATHWAY	bta04550	5	139	0.0395663	0.246715	ACVR1|ONECUT1|RAF1|SKIL|ACVR1C
Apoptosis	KEGG PATHWAY	bta04210	5	142	0.0426037	0.257622	PTPN13|NFKB1|MAPK10|RAF1|CTSO
Fluid shear stress and atherosclerosis	KEGG PATHWAY	bta05418	5	145	0.0457778	0.268926	NFKB1|ACVR1|MAPK10|TRPV4|NFE2L2
Circadian entrainment	KEGG PATHWAY	bta04713	4	100	0.0462399	0.27077	GNB5|RYR2|ADCY9|GRIA4
Melanogenesis	KEGG PATHWAY	bta04916	4	102	0.0489852	0.274573	MC1R|RAF1|ADCY9|CREBBP

## Sheet: Table S8
Table S8. A summary of genes from CLR in Sanjiang cattle.
Chrom	Starting position	Ending position	CLR	Gene
8	75300001	75350000	1827.72	UBE2R2|UBAP2
8	75320001	75370000	1827.72	UBE2R2|UBAP2
8	75340001	75390000	1811.96	UBAP2
8	75280001	75330000	1799.54	UBE2R2
8	75360001	75410000	1797.44	UBAP2
8	75240001	75290000	1741.64	UBE2R2
8	75260001	75310000	1741.64	UBE2R2
8	75380001	75430000	1733.59	UBAP2
8	75220001	75270000	1697.29	NOL6|UBE2R2
8	75400001	75450000	1694.35	UBAP2
2	91180001	91230000	1685.83	ICA1L|WDR12
2	91200001	91250000	1685.83	CARF|WDR12
8	75200001	75250000	1679.92	AQP3|NOL6|UBE2R2
8	75180001	75230000	1651.87	AQP3|NOL6
8	75160001	75210000	1594.03	AQP3|NOL6
8	75420001	75470000	1550.72	UBAP2
8	75020001	75070000	1546.21	BAG1|CHMP5|NFX1
8	75040001	75090000	1546.21	CHMP5|NFX1
8	75060001	75110000	1546.21	NFX1
8	75080001	75130000	1542.14	NFX1
8	74900001	74950000	1489.36	B4GALT1
2	91160001	91210000	1488.95	ICA1L|WDR12
8	75000001	75050000	1485.52	SPINK4|BAG1|CHMP5
9	33500001	33550000	1470.47	VGLL2
8	75100001	75150000	1466.79	AQP7|NFX1
8	75120001	75170000	1466.79	AQP7|NFX1
8	75140001	75190000	1466.79	AQP7
8	75440001	75490000	1457.83	UBAP2
26	38240001	38290000	1436.8	RAB11FIP2
26	38260001	38310000	1436.8	RAB11FIP2
26	38280001	38330000	1407.15	RAB11FIP2
8	75500001	75550000	1405.99	DCAF12
8	75520001	75570000	1405.99	DCAF12
9	33480001	33530000	1398.7	VGLL2|ROS1
2	91140001	91190000	1393.45	ICA1L
8	75480001	75530000	1383.27	DCAF12
8	75460001	75510000	1348.31	DCAF12
2	91480001	91530000	1336.88	CYP20A1
2	91500001	91550000	1336.88	CYP20A1|ABI2
8	75540001	75590000	1329.6	UBAP1
8	74980001	75030000	1294.7	SPINK4|BAG1
22	10720001	10770000	1293.14	DCLK3
22	10740001	10790000	1293.14	DCLK3|GOLGA4
8	74880001	74930000	1289.8	B4GALT1
8	79160001	79210000	1279.52	NAA35
8	79180001	79230000	1279.52	NAA35
8	75580001	75630000	1271.55	UBAP1
8	75600001	75650000	1271.55	UBAP1
2	91120001	91170000	1269.64	ICA1L|FAM117B
2	85240001	85290000	1265.23	CCDC150
2	85260001	85310000	1265.23	CCDC150
2	91540001	91590000	1259.23	ABI2
2	91560001	91610000	1259.23	ABI2
8	79140001	79190000	1251.57	NAA35
2	85320001	85370000	1244.25	GTF3C3|CCDC150
2	85340001	85390000	1244.25	GTF3C3
2	91520001	91570000	1234.77	CYP20A1|ABI2
8	75560001	75610000	1230.7	UBAP1
8	75620001	75670000	1228.11	KIF24|UBAP1
3	70660001	70710000	1221.39	LRRIQ3
3	70680001	70730000	1221.39	LRRIQ3
3	70700001	70750000	1221.39	LRRIQ3
22	10700001	10750000	1220.27	DCLK3
8	79120001	79170000	1219.27	NAA35
8	79200001	79250000	1213.13	NAA35
8	79220001	79270000	1213.13	NAA35|GOLM1
6	24680001	24730000	1209.55	LOC511175
6	24700001	24750000	1209.55	H2AFZ|LOC511175|DNAJB14
6	24720001	24770000	1209.55	H2AFZ|DNAJB14
8	74860001	74910000	1209.02	B4GALT1
6	24740001	24790000	1207.89	LAMTOR3|DNAJB14
6	24760001	24810000	1207.89	LAMTOR3|DAPP1|DNAJB14
3	70720001	70770000	1202.52	LRRIQ3
2	85280001	85330000	1183.8	CCDC150
2	85400001	85450000	1183.62	C2H2orf66|PGAP1
2	85420001	85470000	1183.62	PGAP1
2	85440001	85490000	1183.62	PGAP1
3	70640001	70690000	1177.58	LRRIQ3
6	24780001	24830000	1171.21	LAMTOR3|DAPP1|DNAJB14
3	70740001	70790000	1170.18	LRRIQ3
6	24660001	24710000	1166.37	LOC511175
8	74840001	74890000	1151.61	B4GALT1
8	77160001	77210000	1135.95	C8H9orf64|KIF27
8	77180001	77230000	1135.95	C8H9orf64|HNRNPK|RMI1
8	77200001	77250000	1135.95	C8H9orf64|HNRNPK|RMI1
8	75940001	75990000	1132.61	RPP25L|CNTFR|DCTN3
8	75960001	76010000	1132.61	RPP25L|ARID3C|SIGMAR1|DCTN3
8	75980001	76030000	1131.51	RPP25L|ARID3C|SIGMAR1|GALT|CCL27|DCTN3|IL11RA
2	91100001	91150000	1121.6	ICA1L|FAM117B
8	77220001	77270000	1105.19	HNRNPK|RMI1
9	33680001	33730000	1094.77	RFX6
8	74820001	74870000	1094.01	SMU1|B4GALT1
2	91080001	91130000	1073.71	FAM117B
8	75920001	75970000	1069.61	CNTFR
9	33720001	33770000	1058.56	RFX6
9	33740001	33790000	1058.56	RFX6
9	33760001	33810000	1058.56	RFX6
6	24640001	24690000	1055.8	LOC511175
9	33700001	33750000	1041.42	RFX6
8	75640001	75690000	1030.67	KIF24|UBAP1
9	65300001	65350000	1026.13	MRAP2
9	65320001	65370000	1026.13	MRAP2
8	75660001	75710000	1024.52	KIF24
6	24800001	24850000	1020.66	DAPP1
2	85460001	85510000	1017.68	PGAP1
2	85480001	85530000	1017.68	PGAP1
9	33440001	33490000	1008.83	ROS1
9	33460001	33510000	1008.83	VGLL2|ROS1
8	75900001	75950000	1008.2	CNTFR
8	77140001	77190000	1004.87	C8H9orf64|KIF27
3	70620001	70670000	1003.86	LRRIQ3
13	69700001	69750000	992.776	TOP1
13	69720001	69770000	992.776	TOP1
13	69740001	69790000	992.776	TOP1
8	74800001	74850000	987.744	DNAJA1|SMU1
13	69760001	69810000	982.556	PLCG1|TOP1
6	24820001	24870000	982.296	DAPP1
9	33780001	33830000	960.932	GPRC6A
2	91600001	91650000	954.475	RAPH1|ABI2
2	91620001	91670000	954.475	RAPH1|ABI2
2	85160001	85210000	954.243	HECW2
9	65620001	65670000	928.471	LOC101907989
9	65640001	65690000	924.853	LOC101907989
8	77240001	77290000	917.399	RMI1
13	69780001	69830000	916.71	PLCG1|TOP1|ZHX3
2	85140001	85190000	913.967	HECW2
2	91640001	91690000	899.866	RAPH1|ABI2
8	76000001	76050000	893.202	SIGMAR1|GALT|CCL27|LOC508933|LOC104969408|IL11RA
8	76020001	76070000	893.202	CCL27|LOC508933|LOC104969408|CCL19|IL11RA
8	76040001	76090000	893.202	CCL21|LOC104969408|CCL19
13	69800001	69850000	887.322	PLCG1|ZHX3
9	65240001	65290000	883.303	CEP162|MRAP2
9	65260001	65310000	883.303	CEP162|MRAP2
9	65280001	65330000	883.303	MRAP2
13	69680001	69730000	868.235	TOP1
13	69820001	69870000	856.772	PLCG1|ZHX3
9	33420001	33470000	852.037	ROS1
9	65660001	65710000	844.971	LOC101907989
8	77100001	77150000	844.436	KIF27
8	77120001	77170000	844.436	KIF27
8	77060001	77110000	843.004	GKAP1|KIF27
8	77080001	77130000	843.004	KIF27
2	90840001	90890000	836.994	BMPR2
2	90860001	90910000	836.994	BMPR2
6	67960001	68010000	834.997	SPATA18
13	69840001	69890000	834.272	ZHX3
2	91060001	91110000	822.076	FAM117B
13	69660001	69710000	814.268	TOP1
6	25080001	25130000	810.189	TRMT10A|C6H4orf17
6	25100001	25150000	810.189	TRMT10A|C6H4orf17
6	25120001	25170000	810.189	C6H4orf17
8	75880001	75930000	802.216	ENHO|CNTFR|DNAI1
9	65540001	65590000	801.607	RIPPLY2|CYB5R4
6	24840001	24890000	798.071	DAPP1
6	25020001	25070000	797.318	MTTP
6	25040001	25090000	797.318	TRMT10A|MTTP
6	25060001	25110000	797.318	TRMT10A|MTTP
8	75680001	75730000	786.906	KIF24|NUDT2
3	70600001	70650000	785.412	FPGT|LRRIQ3
9	33800001	33850000	779.283	GPRC6A
9	65520001	65570000	771.003	RIPPLY2|CYB5R4
2	90820001	90870000	770.059	BMPR2
2	90800001	90850000	767.447	NOP58
19	36860001	36910000	750.327	FAM117A
19	36880001	36930000	750.327	SLC35B1|FAM117A
19	36900001	36950000	750.327	SLC35B1|FAM117A|SPOP
8	76060001	76110000	745.252	CCL21|LOC104969408
9	33360001	33410000	744.327	ROS1
9	33380001	33430000	744.327	ROS1
2	85120001	85170000	737.891	HECW2
8	94340001	94390000	731.75	OR13C3
2	90880001	90930000	728.024	BMPR2
2	90900001	90950000	728.024	BMPR2
19	36840001	36890000	727.507	FAM117A|KAT7
9	33400001	33450000	727.212	ROS1
19	36920001	36970000	723.567	SLC35B1|SPOP
21	32160001	32210000	713.332	PSTPIP1|TSPAN3
21	32180001	32230000	713.332	TSPAN3
21	32140001	32190000	710.161	PSTPIP1|TSPAN3
7	80001	130000	706.908	LOC112447312|LOC101907627
7	100001	150000	706.908	LOC101907627
9	33340001	33390000	694.096	ROS1
8	77040001	77090000	689.794	GKAP1|KIF27
6	116720001	116770000	685.332	LETM1|FGFR3
6	116740001	116790000	685.332	LETM1|FGFR3
3	70580001	70630000	681.106	FPGT|LRRIQ3
22	36780001	36830000	680.857	ADAMTS9
22	36800001	36850000	680.857	ADAMTS9
8	79240001	79290000	680.334	NAA35|GOLM1
22	36820001	36870000	680.118	ADAMTS9
6	115440001	115490000	679.287	LOC101902106|HGFAC|RGS12
6	115460001	115510000	679.287	RGS12
6	115480001	115530000	679.287	RGS12
3	70760001	70810000	674.681	LRRIQ3
3	70780001	70830000	674.681	LRRIQ3
3	70800001	70850000	674.681	LRRIQ3
13	69640001	69690000	672.391	TOP1
18	21620001	21670000	671.089	CHD9
18	21640001	21690000	671.089	CHD9
8	94360001	94410000	669.519	OR13C3|LOC789787
18	21660001	21710000	668.601	CHD9
7	109620001	109670000	666.968	TMEM232
7	109640001	109690000	666.968	TMEM232
18	21680001	21730000	664.5	CHD9
22	36740001	36790000	664.116	ADAMTS9
22	36760001	36810000	664.116	ADAMTS9
6	116760001	116810000	660.874	LETM1|FGFR3
17	56880001	56930000	659.227	TAOK3
17	56900001	56950000	659.227	TAOK3
17	56920001	56970000	659.227	TAOK3
18	21600001	21650000	659.09	CHD9
17	13160001	13210000	658.368	ABCE1|ANAPC10
17	13180001	13230000	658.368	ABCE1|ANAPC10
17	13200001	13250000	658.368	ANAPC10
8	75700001	75750000	657.473	KIF24|NUDT2|MYORG
13	69860001	69910000	657.069	ZHX3
21	32120001	32170000	656.86	PSTPIP1
6	116700001	116750000	656.584	LETM1|NSD2
18	21700001	21750000	656.284	CHD9
9	65200001	65250000	651.735	CEP162
9	65220001	65270000	651.735	CEP162
12	48780001	48830000	650.052	KLF12
12	48800001	48850000	650.052	KLF12
19	36940001	36990000	649.839	SPOP
7	109580001	109630000	649.837	TMEM232
7	109600001	109650000	649.837	TMEM232
6	116680001	116730000	649.284	NSD2
7	109660001	109710000	648.848	TMEM232
7	109680001	109730000	646.231	TMEM232
21	32200001	32250000	645.274	TSPAN3|PEAK1
1	2900001	2950000	642.709	CFAP298|SYNJ1
1	2920001	2970000	642.709	CFAP298|EVA1C
1	2940001	2990000	642.709	EVA1C
7	560001	610000	641.981	CNOT6
7	580001	630000	641.981	CNOT6
4	35360001	35410000	641.787	SEMA3D
22	10840001	10890000	638.011	GOLGA4
22	10860001	10910000	638.011	C22H3orf35|GOLGA4|ITGA9
6	67920001	67970000	631.694	SPATA18
6	67940001	67990000	631.694	SPATA18
8	74780001	74830000	629.773	DNAJA1|SMU1
6	115540001	115590000	629.63	MSANTD1|RGS12
6	115560001	115610000	629.63	MSANTD1|RGS12|HTT
17	56940001	56990000	625.265	TAOK3
8	73600001	73650000	623.974	PPP2R2A|BNIP3L
8	73620001	73670000	623.974	PPP2R2A|BNIP3L
8	73640001	73690000	623.974	BNIP3L
22	36720001	36770000	623.785	ADAMTS9
22	11300001	11350000	615.618	CTDSPL
22	11320001	11370000	615.618	CTDSPL
22	11340001	11390000	615.618	CTDSPL
17	56960001	57010000	615.325	TAOK3
17	56980001	57030000	615.325	TAOK3
8	77580001	77630000	609.737	SLC28A3
17	56860001	56910000	609.433	SUDS3|TAOK3
7	540001	590000	608.091	CNOT6
8	77020001	77070000	606.37	GKAP1
18	21580001	21630000	605.694	CHD9
9	65680001	65730000	605.619	THEMIS
9	41800001	41850000	605.257	AFG1L
9	41820001	41870000	605.257	AFG1L
9	41840001	41890000	605.257	SNX3|AFG1L
2	85900001	85950000	604.184	SF3B1
2	85920001	85970000	604.184	SF3B1
2	85940001	85990000	604.184	SF3B1
28	30720001	30770000	602.456	KAT6B
28	30740001	30790000	602.456	KAT6B
28	31060001	31110000	600.823	LOC508976
28	31080001	31130000	600.823	LOC508976
3	70560001	70610000	599.715	FPGT|LRRIQ3
28	31100001	31150000	596.292	LOC101903749|ZNF503|LOC508976
2	91040001	91090000	595.649	FAM117B
8	75760001	75810000	592.888	FAM219A|MYORG
8	75780001	75830000	592.888	FAM219A|DNAI1
8	79460001	79510000	588.63	ZCCHC6
8	79480001	79530000	588.63	ZCCHC6
8	79440001	79490000	587.558	ISCA1|ZCCHC6
18	21720001	21770000	587.345	CHD9
28	30760001	30810000	584.55	KAT6B
8	77960001	78010000	581.901	NTRK2
8	77980001	78030000	581.901	NTRK2
8	75800001	75850000	581.582	FAM219A|DNAI1
8	79500001	79550000	580.017	ZCCHC6
5	83980001	84030000	579.409	RASSF8
5	84000001	84050000	579.409	RASSF8
28	31020001	31070000	576.975	LOC508976
28	31040001	31090000	576.975	LOC508976
13	28240001	28290000	573.682	PRPF18
13	28260001	28310000	573.682	PRPF18
13	28220001	28270000	572.766	BEND7
7	520001	570000	572.517	FLT4
18	44720001	44770000	569.568	KIAA0355
18	44740001	44790000	569.568	GPI|KIAA0355
8	94380001	94430000	565.691	OR13C3|LOC789787
22	56480001	56530000	565.032	RAF1
22	56500001	56550000	565.032	MKRN2|RAF1
22	56520001	56570000	565.032	MKRN2|RAF1
8	79040001	79090000	564.578	AGTPBP1
21	32100001	32150000	563.386	PSTPIP1
8	75720001	75770000	561.482	KIF24|NUDT2|FAM219A|MYORG
8	75740001	75790000	561.482	FAM219A|MYORG
6	115580001	115630000	560.918	MSANTD1|HTT
9	41860001	41910000	556.272	SNX3
9	41780001	41830000	552.939	AFG1L
28	30980001	31030000	552.759	COMTD1|VDAC2
9	65140001	65190000	548.196	CEP162
18	44760001	44810000	547.956	GPI|KIAA0355
8	77560001	77610000	547.246	SLC28A3
8	76080001	76130000	546.204	CCL21|FAM205A
8	10160001	10210000	546.112	FZD3
8	10180001	10230000	546.112	FZD3
6	116780001	116830000	544.489	FGFR3|LOC112447024|TACC3
16	60400001	60450000	544.056	FAM20B|TOR3A
16	60420001	60470000	544.056	FAM20B|TOR3A|ABL2
22	56460001	56510000	541.606	RAF1
6	115500001	115550000	539.706	RGS12
18	4320001	4370000	538.325	LOC112442231
18	4340001	4390000	538.325	LOC112442231
22	36840001	36890000	537.986	ADAMTS9
17	44940001	44990000	537.375	GALNT9
17	44960001	45010000	537.375	GALNT9
17	44980001	45030000	537.375	NOC4L|DDX51
9	65180001	65230000	536.845	CEP162
6	115420001	115470000	536.76	LOC101902106|DOK7|HGFAC|RGS12
18	44780001	44830000	536.611	GPI|PDCD2L
6	115520001	115570000	535.4	RGS12
14	22200001	22250000	535.014	SOX17
14	22220001	22270000	535.014	SOX17
21	17840001	17890000	533.808	AGBL1
7	600001	650000	533.5	CNOT6
16	12200001	12250000	532.782	UCHL5
16	12220001	12270000	532.782	UCHL5
16	60380001	60430000	532.567	FAM20B|TOR3A
7	620001	670000	529.117	CNOT6
16	12180001	12230000	528.153	UCHL5|TROVE2
2	85500001	85550000	528.147	PGAP1
2	85520001	85570000	528.147	ANKRD44
9	65500001	65550000	528.027	RIPPLY2|CYB5R4
18	21560001	21610000	526.437	CHD9
8	73580001	73630000	526.025	PPP2R2A
9	33820001	33870000	525.96	GPRC6A|FAM162B
28	30780001	30830000	521.432	DUPD1|KAT6B
28	30800001	30850000	521.432	DUPD1|KAT6B
28	30820001	30870000	521.432	DUSP13|DUPD1
6	115600001	115650000	519.943	MSANTD1|HTT
6	18240001	18290000	519.61	DKK2
16	60440001	60490000	519.229	TOR3A|ABL2
8	10100001	10150000	517.966	EXTL3|FZD3
8	10120001	10170000	517.966	FZD3
8	10140001	10190000	517.966	FZD3
28	30700001	30750000	516.198	KAT6B
9	65820001	65870000	515.808	THEMIS
9	65840001	65890000	515.808	THEMIS
6	115400001	115450000	515.411	LOC101902106|DOK7|HGFAC|RGS12
5	83960001	84010000	513.668	RASSF8
9	33840001	33890000	513.579	FAM162B|KPNA5
18	45480001	45530000	512.473	ZNF181|ZNF599
18	45500001	45550000	512.473	ZNF181|ZNF599
9	65800001	65850000	512.165	THEMIS
5	83940001	83990000	511.296	RASSF8
6	24480001	24530000	511.14	DDIT4L
18	44680001	44730000	510.07	KIAA0355
18	44700001	44750000	510.07	KIAA0355
8	10200001	10250000	509.111	FBXO16|FZD3
22	56540001	56590000	508.751	MKRN2|RAF1
9	33860001	33910000	507.7	FAM162B|KPNA5
7	110380001	110430000	507.094	CAMK4
7	110400001	110450000	507.094	CAMK4
5	101240001	101290000	506.973	APOBEC1
5	101260001	101310000	506.973	GDF3|APOBEC1
6	67900001	67950000	505.828	SPATA18|SGCB
5	101280001	101330000	505.501	GDF3
28	31120001	31170000	505.265	LOC101903749|ZNF503|LOC508976|LRMDA
13	28180001	28230000	503.75	BEND7
13	28200001	28250000	503.75	BEND7
7	39020001	39070000	503.355	FAM193B
7	39040001	39090000	503.355	LOC509184|FAM193B
16	60460001	60510000	502.369	ABL2
9	36540001	36590000	501.016	MARCKS
14	22180001	22230000	499.371	SOX17
8	74760001	74810000	497.367	APTX|DNAJA1|SMU1
19	36960001	37010000	497.073	SPOP
18	44660001	44710000	497.028	LSM14A|KIAA0355
9	65860001	65910000	495.969	THEMIS
29	45980001	46030000	495.138	PPP6R3
29	46000001	46050000	495.138	PPP6R3
29	46020001	46070000	495.138	PPP6R3
6	97780001	97830000	494.778	LIN54
6	97800001	97850000	494.778	COPS4|LIN54
6	116660001	116710000	493.474	NSD2
1	110900001	110950000	492.526	TIPARP
1	110920001	110970000	492.526	TIPARP
19	36760001	36810000	492.336	TAC4
16	12160001	12210000	491.732	GLRX2|UCHL5|TROVE2
8	10220001	10270000	490.609	FBXO16|FZD3
6	97760001	97810000	490.077	LIN54
7	500001	550000	489.439	FLT4
7	109560001	109610000	486.683	TMEM232
9	33320001	33370000	485.665	DCBLD1|ROS1
1	110940001	110990000	484.089	TIPARP
8	75860001	75910000	482.76	ENHO|DNAI1
22	56560001	56610000	482.147	MKRN2OS|MKRN2
4	35380001	35430000	480.863	SEMA3D
8	73700001	73750000	479.349	PNMA2
6	49920001	49970000	477.901	PCDH7
6	49940001	49990000	477.901	PCDH7
2	91020001	91070000	477.388	FAM117B
2	19340001	19390000	477.211	AGPS
2	19360001	19410000	477.211	AGPS
2	19380001	19430000	477.211	AGPS
16	60360001	60410000	476.202	FAM20B
6	115620001	115670000	475.137	HTT
16	27400001	27450000	474.892	NVL
16	27420001	27470000	474.892	NVL
16	27440001	27490000	474.892	NVL
9	65160001	65210000	474.212	CEP162
16	27460001	27510000	473.103	NVL
28	10580001	10630000	471.342	ZP4
28	10600001	10650000	471.342	ZP4
17	56840001	56890000	469.143	SUDS3|TAOK3
14	51380001	51430000	466.409	LOC112449555
14	51400001	51450000	466.409	LOC112449555
9	39400001	39450000	466.277	AMD1
9	39420001	39470000	466.277	AMD1
9	53600001	53650000	465.738	FUT9
28	30960001	31010000	462.551	COMTD1|VDAC2
8	75840001	75890000	461.532	DNAI1
22	31680001	31730000	461.422	MITF
22	31700001	31750000	461.422	MITF
9	53620001	53670000	459.736	FUT9
29	46040001	46090000	458.391	PPP6R3
2	85860001	85910000	458.292	ANKRD44
22	6040001	6090000	457.329	STT3B
22	6060001	6110000	457.329	STT3B
2	19400001	19450000	454.986	AGPS
7	109700001	109750000	454.916	SLC25A46|TMEM232
13	27960001	28010000	454.627	PHYH|SEPHS1
13	27980001	28030000	454.627	PHYH|SEPHS1
13	28000001	28050000	454.627	SEPHS1
2	86240001	86290000	454.011	BOLL
2	86260001	86310000	454.011	BOLL
16	23380001	23430000	453.851	SLC30A10
6	97740001	97790000	452.734	THAP9|LIN54
8	73560001	73610000	451.143	PPP2R2A
12	48760001	48810000	449.191	KLF12
8	79260001	79310000	448.996	GOLM1
26	15920001	15970000	448.236	TBC1D12
26	15940001	15990000	448.236	TBC1D12
14	51360001	51410000	448.228	LOC112449555
15	6720001	6770000	446.791	CEP126
15	6740001	6790000	446.791	CEP126
15	6760001	6810000	446.791	CEP126
6	116640001	116690000	446.712	NELFA|NSD2
22	6020001	6070000	445.997	STT3B
9	65880001	65930000	445.282	THEMIS
8	73720001	73770000	444.858	PNMA2|DPYSL2
9	36440001	36490000	444.15	HDAC2
9	36460001	36510000	444.15	HDAC2
8	79520001	79570000	443.054	ZCCHC6
2	86200001	86250000	440.533	BOLL
2	86220001	86270000	440.533	BOLL
16	12100001	12150000	440.146	GLRX2|CDC73
16	12120001	12170000	440.146	GLRX2|TROVE2
16	12140001	12190000	440.146	GLRX2|UCHL5|TROVE2
19	36680001	36730000	438.874	LOC100196902|DLX4
9	36480001	36530000	438.639	HDAC2
7	38960001	39010000	434.137	DBN1|PDLIM7|DOK3
7	38980001	39030000	434.137	DDX41|PDLIM7|DOK3|FAM193B
7	39000001	39050000	434.137	DDX41|DOK3|FAM193B
11	103440001	103490000	433.558	UBAC1
11	103460001	103510000	433.558	UBAC1
2	74180001	74230000	433.204	LOC784679
2	74200001	74250000	433.204	LOC784679
2	74220001	74270000	433.204	LOC784679
7	110420001	110470000	432.389	CAMK4
7	110440001	110490000	432.389	CAMK4
28	30680001	30730000	431.597	KAT6B
28	30840001	30890000	431.168	DUSP13|DUPD1|SAMD8
26	15960001	16010000	430.49	HELLS|TBC1D12
18	45420001	45470000	430.26	LOC104970256
6	115640001	115690000	429.582	HTT
6	115660001	115710000	429.582	HTT
11	30120001	30170000	427.944	MSH6|FBXO11
11	30140001	30190000	427.944	MSH6|FBXO11
11	30080001	30130000	426.838	MSH6
11	30100001	30150000	426.838	MSH6|FBXO11
16	60340001	60390000	426.771	FAM20B
9	36420001	36470000	426.635	HDAC2
9	41880001	41930000	426.559	SNX3
22	35160001	35210000	425.948	SLC25A26
22	35180001	35230000	425.948	SLC25A26
17	45000001	45050000	425.936	NOC4L|DDX51|EP400
7	640001	690000	425.821	CNOT6
7	110340001	110390000	424.779	CAMK4
7	110360001	110410000	424.779	CAMK4
8	77540001	77590000	421.709	SLC28A3
6	97720001	97770000	421.699	THAP9|LIN54
2	19500001	19550000	418.462	NFE2L2
2	19520001	19570000	418.462	NFE2L2
2	19540001	19590000	418.462	NFE2L2
3	32520001	32570000	416.534	CD53
5	101220001	101270000	416.508	AICDA|APOBEC1
9	36520001	36570000	416.462	MARCKS
3	12760001	12810000	416.281	FCRL4|FCRL5
3	12780001	12830000	416.281	FCRL5
3	12800001	12850000	416.281	FCRL5
16	12080001	12130000	414.851	CDC73
22	6000001	6050000	413.617	STT3B
5	83920001	83970000	413.465	RASSF8
8	76980001	77030000	411.662	GKAP1
8	77000001	77050000	411.662	GKAP1
3	32500001	32550000	411.433	CD53
21	32040001	32090000	409.202	RCN2
21	32060001	32110000	409.202	RCN2
9	39120001	39170000	408.633	MFSD4B|SLC16A10
9	39140001	39190000	408.633	MFSD4B|SLC16A10
9	39160001	39210000	408.633	SLC16A10
5	101440001	101490000	408.277	SLC2A3
12	35720001	35770000	407.976	XPO4
12	35740001	35790000	407.976	XPO4
9	53640001	53690000	407.192	FUT9
22	35140001	35190000	407.16	SLC25A26
5	101420001	101470000	406.19	SLC2A3
2	90920001	90970000	405.009	BMPR2
2	90940001	90990000	405.009	BMPR2
16	60540001	60590000	404.63	ABL2
7	39060001	39110000	403.336	LOC509184
7	39080001	39130000	403.336	LOC509184|TMED9|B4GALT7
7	39100001	39150000	403.336	TMED9|B4GALT7
8	75820001	75870000	403.072	FAM219A|DNAI1
2	90960001	91010000	402.623	BMPR2
7	460001	510000	402.58	FLT4
7	480001	530000	402.58	FLT4
26	34560001	34610000	400.8	CCDC186
26	34580001	34630000	400.8	CCDC186
26	34600001	34650000	400.8	TDRD1|CCDC186
16	23440001	23490000	399.866	EPRS
16	23460001	23510000	399.866	EPRS
2	90980001	91030000	399.487	BMPR2
3	70540001	70590000	399.272	TNNI3K
5	83640001	83690000	397.532	SSPN
5	83660001	83710000	397.532	SSPN
7	109720001	109770000	394.718	SLC25A46|TMEM232
7	109740001	109790000	394.718	SLC25A46
22	35200001	35250000	394.425	SLC25A26
9	41900001	41950000	393.714	SNX3|NR2E1
14	51420001	51470000	393.662	LOC112449555
28	31180001	31230000	393.555	LRMDA
28	31200001	31250000	393.555	LRMDA
28	31220001	31270000	393.555	LRMDA
6	67880001	67930000	393.406	SPATA18|SGCB
13	69940001	69990000	392.387	LPIN3|ZHX3
13	69960001	70010000	392.387	LPIN3|EMILIN3
2	19420001	19470000	391.91	AGPS|NFE2L2
2	19440001	19490000	391.91	AGPS|NFE2L2
22	11280001	11330000	391.577	CTDSPL
22	56440001	56490000	390.821	RAF1
28	3940001	3990000	388.147	C28H1orf131|TRIM67
28	3960001	4010000	388.147	C28H1orf131|GNPAT|TRIM67
22	31640001	31690000	388.023	MITF
22	31660001	31710000	388.023	MITF
22	56580001	56630000	386.294	MKRN2OS|MKRN2|TSEN2
17	45020001	45070000	386.293	NOC4L|DDX51|EP400
22	6080001	6130000	385.335	STT3B
22	6100001	6150000	385.12	STT3B
22	6120001	6170000	385.12	STT3B|OSBPL10
1	2780001	2830000	384.267	PAXBP1|SYNJ1
1	2800001	2850000	384.267	PAXBP1|SYNJ1
1	2820001	2870000	384.267	SYNJ1
6	24500001	24550000	383.488	DDIT4L
16	60520001	60570000	383.071	ABL2
18	44800001	44850000	382.514	GPI|UBA2|PDCD2L
1	110540001	110590000	382.306	LEKR1
3	12820001	12870000	381.42	FCRL5
26	34540001	34590000	380.675	CCDC186
28	3920001	3970000	379.146	TRIM67
1	146540001	146590000	378.49	TDRP|FBXO25
1	146560001	146610000	378.49	TDRP
2	86180001	86230000	378.18	MARS2|RFTN2|BOLL
22	31620001	31670000	377.653	MITF
2	85100001	85150000	377.042	HECW2
26	15980001	16030000	376.76	HELLS|TBC1D12
7	93480001	93530000	376.692	KIAA0825|FAM172A
7	93500001	93550000	376.692	KIAA0825|FAM172A
14	6380001	6430000	376.623	KHDRBS3
14	6400001	6450000	376.623	KHDRBS3
3	53280001	53330000	376.054	LRRC8D
3	53300001	53350000	376.054	LRRC8D
16	23480001	23530000	376	EPRS
16	27380001	27430000	375.231	NVL
4	5380001	5430000	375.078	DDC
4	5400001	5450000	375.078	DDC
15	6780001	6830000	373.508	CEP126
19	12020001	12070000	373.337	BCAS3
19	12040001	12090000	373.337	BCAS3
16	35840001	35890000	372.424	RGS7
16	35860001	35910000	372.424	RGS7
16	35880001	35930000	372.424	RGS7
6	115680001	115730000	371.448	HTT
19	36800001	36850000	371.409	TAC4|KAT7
19	36820001	36870000	371.409	FAM117A|KAT7
22	11540001	11590000	370.787	ACAA1|DLEC1
22	11560001	11610000	370.787	MYD88|ACAA1|DLEC1
16	35820001	35870000	370.274	RGS7
18	35640001	35690000	368.887	SLC7A6OS|PRMT7|SLC7A6
18	35660001	35710000	368.887	SLC7A6OS|PRMT7|SLC7A6
26	44460001	44510000	368.834	ZRANB1
26	44480001	44530000	368.834	ZRANB1
26	44500001	44550000	368.834	ZRANB1|CTBP2
28	9320001	9370000	368.437	ACTN2
28	9340001	9390000	368.437	ACTN2
2	85960001	86010000	368.04	COQ10B|SF3B1
2	85980001	86030000	368.04	COQ10B|SF3B1
19	12060001	12110000	367.85	BCAS3
13	28320001	28370000	367.702	FRMD4A|PRPF18
13	28340001	28390000	367.702	FRMD4A|PRPF18
13	28360001	28410000	367.702	FRMD4A|PRPF18
2	91000001	91050000	367.534	BMPR2
18	21540001	21590000	367.357	LOC112442284|CHD9
2	19320001	19370000	367.041	TTC30B|AGPS
8	73740001	73790000	366.61	PNMA2|DPYSL2
9	33880001	33930000	366.427	KPNA5|ZUP1
16	27480001	27530000	366.254	CNIH4|NVL
16	27500001	27550000	366.254	CNIH4|NVL
28	4420001	4470000	365.6	DISC1
28	4440001	4490000	365.6	DISC1
28	4460001	4510000	365.6	DISC1
3	12740001	12790000	364.626	FCRL4
11	103420001	103470000	364.41	UBAC1|CAMSAP1
6	68280001	68330000	364.299	USP46
6	68300001	68350000	364.299	USP46
16	23420001	23470000	364.107	SLC30A10
18	45020001	45070000	363.346	LOC100138048
18	45040001	45090000	363.346	LOC100138048
6	97820001	97870000	362.259	COPS4
6	97840001	97890000	362.259	COPS4|PLAC8
6	97860001	97910000	362.259	COPS4|PLAC8
7	81700001	81750000	362.047	SSBP2
6	21440001	21490000	361.661	TACR3
15	6800001	6850000	361.457	CEP126
14	6360001	6410000	361.03	KHDRBS3
8	76960001	77010000	360.263	GKAP1
18	35680001	35730000	359.806	SLC7A6OS|PRMT7|SMPD3
18	35700001	35750000	359.806	PRMT7|SMPD3
9	32380001	32430000	359.219	PLN|CEP85L
9	32400001	32450000	359.219	PLN|CEP85L
9	32420001	32470000	359.219	CEP85L
5	83680001	83730000	359.178	SSPN
11	68200001	68250000	359.142	SNRNP27|GMCL1
11	68220001	68270000	359.142	SNRNP27|GMCL1|MXD1
11	68240001	68290000	359.142	SNRNP27|MXD1
28	31140001	31190000	358.868	LRMDA
28	31160001	31210000	358.868	LRMDA
12	35760001	35810000	358.761	EEF1AKMT1|XPO4
12	35780001	35830000	358.761	EEF1AKMT1|IL17D|XPO4
16	23400001	23450000	358.753	SLC30A10
16	28540001	28590000	357.17	ENAH
16	28560001	28610000	357.17	ENAH
16	28580001	28630000	357.089	ENAH
13	28100001	28150000	356.086	BEND7
13	28120001	28170000	356.086	BEND7
15	77280001	77330000	355.901	CELF1
15	77300001	77350000	355.901	CELF1
15	77320001	77370000	355.901	PTPMT1|CELF1
28	9360001	9410000	355.251	ACTN2
2	36740001	36790000	354.89	BAZ2B
2	36760001	36810000	354.89	BAZ2B
7	93460001	93510000	354.718	FAM172A
11	103480001	103530000	354.652	UBAC1|NACC2
19	12000001	12050000	354.557	BCAS3
4	109160001	109210000	354.388	LOC112446342
4	109180001	109230000	354.388	LOC112446342
13	46800001	46850000	354.341	ZMYND11|DIP2C
13	46820001	46870000	354.341	ZMYND11|DIP2C
19	36780001	36830000	354.21	TAC4|KAT7
21	32080001	32130000	352.537	PSTPIP1
9	33960001	34010000	351.983	RSPH4A
9	32440001	32490000	351.931	CEP85L
4	116080001	116130000	351.726	DPP6
4	116100001	116150000	351.726	DPP6
9	39440001	39490000	351.39	AMD1|CDK19
17	45040001	45090000	350.49	EP400
8	79400001	79450000	349.444	ISCA1|C8H9orf153
8	79420001	79470000	349.444	ISCA1|C8H9orf153|ZCCHC6
13	28280001	28330000	348.591	PRPF18
13	28300001	28350000	348.591	PRPF18
16	23500001	23550000	348.481	EPRS
22	11520001	11570000	346.077	DLEC1
1	146580001	146630000	346.041	TDRP
2	47680001	47730000	345.82	MBD5
2	47700001	47750000	345.82	MBD5
2	47720001	47770000	345.82	MBD5
8	79020001	79070000	345.795	AGTPBP1
5	105480001	105530000	345.428	NDUFA9|DYRK4|AKAP3
5	105500001	105550000	345.428	DYRK4|AKAP3
5	105520001	105570000	345.428	DYRK4|AKAP3
18	21520001	21570000	344.237	LOC112442284|CHD9
26	44520001	44570000	342.343	ZRANB1|CTBP2
16	60500001	60550000	341.937	ABL2
8	74480001	74530000	341.698	PTK2B
8	74500001	74550000	341.698	PTK2B
6	24520001	24570000	341.154	DDIT4L
1	26080001	26130000	340.767	ROBO1
16	35800001	35850000	340.309	RGS7
29	45960001	46010000	340.205	PPP6R3
25	2300001	2350000	340.181	SRRM2|FLYWCH2|FLYWCH1
25	2320001	2370000	340.181	FLYWCH2|FLYWCH1
25	2340001	2390000	340.181	KREMEN2|PAQR4|PKMYT1|FLYWCH1
4	109200001	109250000	339.576	LOC112446342|LOC112446343
4	109220001	109270000	339.576	LOC112446343
6	68320001	68370000	339.346	USP46
11	68260001	68310000	339.18	ASPRV1|MXD1
19	36660001	36710000	337.589	LOC100196902|DLX3|DLX4
15	77340001	77390000	337.199	PTPMT1|KBTBD4|FAM180B|C1QTNF4|NDUFS3|CELF1
23	51340001	51390000	336.463	GMDS
23	51360001	51410000	336.463	GMDS
15	36080001	36130000	335.408	SOX6
15	36100001	36150000	335.408	SOX6
28	4080001	4130000	334.8	EGLN1
28	4100001	4150000	334.8	EGLN1
2	36780001	36830000	334.236	BAZ2B
7	109760001	109810000	333.941	SLC25A46
20	10440001	10490000	333.336	CDK7|MRPS36|CENPH
20	10460001	10510000	333.336	CCNB1|CDK7|MRPS36|CENPH
28	10500001	10550000	333.098	RYR2
7	81680001	81730000	332.571	SSBP2
5	70040001	70090000	332.041	RFX4|RIC8B
5	70060001	70110000	332.041	RIC8B
5	70080001	70130000	332.041	RIC8B
13	22720001	22770000	331.133	SKIDA1|MLLT10
13	22740001	22790000	331.133	MLLT10
13	22760001	22810000	331.133	MLLT10
1	146520001	146570000	331.105	TDRP|FBXO25
28	30940001	30990000	330.928	COMTD1|VDAC2
27	23900001	23950000	330.873	LOC104976084|DLC1
27	23920001	23970000	330.873	LOC104976084
6	68260001	68310000	330.823	USP46
8	74460001	74510000	330.823	PTK2B
8	20260001	20310000	329.779	ELAVL2
8	20280001	20330000	329.779	ELAVL2
15	35800001	35850000	329.619	SOX6
15	17640001	17690000	329.109	CUL5
15	17660001	17710000	329.109	CUL5
15	17680001	17730000	329.109	CUL5
29	41320001	41370000	328.986	SLC22A8
29	41340001	41390000	328.986	LOC532368
28	9300001	9350000	328.928	ACTN2
9	36400001	36450000	328.504	HDAC2
12	48740001	48790000	328.488	KLF12
11	103380001	103430000	328.103	KCNT1|CAMSAP1
11	103400001	103450000	328.103	CAMSAP1
17	47280001	47330000	327.725	TMEM132D
17	47300001	47350000	327.725	TMEM132D
16	27520001	27570000	326.369	CNIH4|WDR26
1	110760001	110810000	326.35	LEKR1
21	19440001	19490000	326.117	MRPS11|MRPL46
1	110560001	110610000	326.077	LEKR1
22	35000001	35050000	325.252	LRIG1
22	35020001	35070000	325.252	LRIG1|SLC25A26
22	35040001	35090000	325.252	LRIG1|SLC25A26
8	74740001	74790000	324.18	APTX
28	30660001	30710000	324.125	KAT6B
5	83900001	83950000	324.071	RASSF8
13	22780001	22830000	322.856	MLLT10
16	29040001	29090000	322.824	H3F3A
16	29060001	29110000	322.824	H3F3A
2	36800001	36850000	322.146	BAZ2B
16	28520001	28570000	321.855	ENAH
20	10420001	10470000	320.997	CCDC125|CDK7|MRPS36
16	29020001	29070000	320.676	SDE2
16	23520001	23570000	319.69	EPRS|BPNT1
1	111080001	111130000	319.531	SSR3|KCNAB1
1	111100001	111150000	319.531	SSR3|KCNAB1
1	111120001	111170000	319.531	KCNAB1
9	65700001	65750000	318.547	THEMIS
7	38920001	38970000	318.222	F12|PRR7|DBN1|GRK6
7	38940001	38990000	318.222	PRR7|DBN1|PDLIM7|GRK6
28	3980001	4030000	318.156	C28H1orf131|GNPAT
6	18220001	18270000	317.768	DKK2
2	23740001	23790000	317.418	RAPGEF4
2	23760001	23810000	317.418	RAPGEF4
15	35860001	35910000	317.25	SOX6
15	35880001	35930000	317.25	SOX6
15	35900001	35950000	317.25	SOX6
8	74520001	74570000	317.108	CHRNA2|PTK2B
2	85840001	85890000	317.098	ANKRD44
2	36720001	36770000	316.629	BAZ2B
5	83700001	83750000	315.417	SSPN
22	11580001	11630000	314.95	MYD88|ACAA1|DLEC1
17	17320001	17370000	314.614	SCOC
17	17340001	17390000	314.614	SCOC
10	59360001	59410000	313.735	TNFAIP8L3|AP4E1
10	59380001	59430000	313.735	AP4E1
27	23860001	23910000	312.465	DLC1
27	23880001	23930000	312.465	DLC1
2	47460001	47510000	312.377	EPC2
2	47480001	47530000	312.377	EPC2
29	41380001	41430000	311.37	LOC532368|LOC112444882|LOC526757
29	41400001	41450000	311.37	LOC112444882|LOC526757
29	41420001	41470000	311.37	LOC526757
18	35620001	35670000	311.132	PLA2G15|SLC7A6
4	118740001	118790000	310.818	PTPRN2
4	118760001	118810000	310.818	PTPRN2
4	118780001	118830000	310.818	PTPRN2
10	59400001	59450000	310.552	AP4E1
10	59420001	59470000	310.552	AP4E1
9	32360001	32410000	310.374	PLN|CEP85L
22	4540001	4590000	309.356	RBMS3
22	4560001	4610000	309.356	RBMS3
22	4580001	4630000	309.356	RBMS3
20	10480001	10530000	309.142	CCNB1|CENPH
28	4480001	4530000	308.808	DISC1
10	59440001	59490000	308.557	AP4E1
21	32220001	32270000	307.999	PEAK1
16	27540001	27590000	307.532	CNIH4|WDR26
4	118580001	118630000	306.368	DNAJB6|UBE3C
4	118600001	118650000	306.368	DNAJB6
13	37920001	37970000	306.08	DSTN
13	37940001	37990000	306.08	DSTN|RRBP1
13	37960001	38010000	306.08	DSTN|RRBP1
22	11600001	11650000	305.114	MYD88|ACAA1|OXSR1
10	59460001	59510000	304.612	AP4E1
6	97700001	97750000	304.374	SEC31A|THAP9
5	83740001	83790000	304.361	SSPN
5	83760001	83810000	304.361	SSPN
5	83780001	83830000	304.361	LOC107132515|BHLHE41|SSPN
6	67860001	67910000	304.345	LRRC66|SGCB
13	28140001	28190000	304.238	BEND7
6	67180001	67230000	304.121	ZAR1|FRYL
6	67200001	67250000	304.121	FRYL
15	17620001	17670000	303.716	CUL5
1	98040001	98090000	302.912	MECOM
1	98060001	98110000	302.912	MECOM
1	98080001	98130000	302.912	MECOM
8	20300001	20350000	302.655	ELAVL2
9	39180001	39230000	302.426	SLC16A10
9	39200001	39250000	302.426	SLC16A10
9	39220001	39270000	302.426	SLC16A10
10	43760001	43810000	301.878	LOC107132849|PYGL
10	43780001	43830000	301.878	LOC107132849|PYGL|TRIM9
18	45520001	45570000	301.81	ZNF181|ZNF599|LOC101903086
1	26100001	26150000	301.42	ROBO1
25	8500001	8550000	301.24	GRIN2A
25	8520001	8570000	301.24	GRIN2A|GRIN2A
25	8540001	8590000	301.24	GRIN2A|GRIN2A
7	110460001	110510000	301.217	CAMK4
7	110480001	110530000	301.217	CAMK4
16	29000001	29050000	300.942	SDE2
2	47440001	47490000	300.222	EPC2
15	17600001	17650000	299.532	CUL5
9	74220001	74270000	299.012	MTFR2|BCLAF1
9	74240001	74290000	299.012	MTFR2|BCLAF1
9	74260001	74310000	299.012	BCLAF1
28	10620001	10670000	298.652	ZP4
22	56420001	56470000	297.789	TMEM40|RAF1
9	32460001	32510000	296.916	CEP85L
11	103500001	103550000	296.621	NACC2
8	76100001	76150000	296.251	FAM205A
3	12720001	12770000	295.814	FCRL4
18	45400001	45450000	295.766	LOC104970256
13	46780001	46830000	295.618	DIP2C
13	28160001	28210000	295.395	BEND7
13	63480001	63530000	295.368	EIF2S2
25	8560001	8610000	294.828	GRIN2A
13	28020001	28070000	294.447	SEPHS1
13	22800001	22850000	293.387	MLLT10
1	98020001	98070000	292.794	MECOM
8	73540001	73590000	292.244	PPP2R2A
14	51520001	51570000	292.119	LOC112449555
14	51540001	51590000	292.119	LOC112449555
14	51560001	51610000	292.119	LOC112449555
9	39240001	39290000	292.093	SLC16A10
19	36980001	37030000	291.937	SPOP
13	37980001	38030000	291.414	RRBP1
1	136900001	136950000	291.365	UBA5|ACAD11
1	136920001	136970000	291.365	ACAD11
13	22820001	22870000	290.808	MLLT10
3	82020001	82070000	290.329	ITGB3BP|EFCAB7
3	82040001	82090000	290.329	ITGB3BP|EFCAB7
28	17640001	17690000	289.619	CABCOCO1
28	17660001	17710000	289.619	CABCOCO1
28	17680001	17730000	289.619	CABCOCO1
17	47260001	47310000	289.581	TMEM132D
6	4600001	4650000	288.506	PRDM5
6	4620001	4670000	288.506	PRDM5
11	97300001	97350000	288.395	MVB12B
9	39060001	39110000	287.625	REV3L
9	39080001	39130000	287.625	REV3L
9	39100001	39150000	287.625	MFSD4B|REV3L
3	82000001	82050000	287.104	EFCAB7
2	47780001	47830000	285.965	MBD5
2	47800001	47850000	285.965	MBD5
2	47820001	47870000	285.965	MBD5
25	8480001	8530000	285.8	GRIN2A
11	68400001	68450000	285.123	PCBP1
11	68440001	68490000	285.123	C11H2orf42
22	14140001	14190000	285.034	ULK4
22	14160001	14210000	285.034	ULK4
3	50200001	50250000	284.946	CCDC18
3	50220001	50270000	284.946	CCDC18
9	54300001	54350000	284.873	MANEA
9	54320001	54370000	284.873	MANEA
9	54340001	54390000	284.873	MANEA
2	23780001	23830000	284.862	RAPGEF4
6	24940001	24990000	284.054	C6H4orf54
6	24960001	25010000	284.054	C6H4orf54|MTTP
6	24980001	25030000	284.054	C6H4orf54|MTTP
18	35720001	35770000	281.663	PRMT7|SMPD3
1	136880001	136930000	281.59	UBA5|ACAD11
20	66680001	66730000	281.216	UBE2QL1
20	66700001	66750000	281.216	UBE2QL1
2	53120001	53170000	281.108	ARHGAP15
2	53140001	53190000	281.108	ARHGAP15
2	53160001	53210000	281.108	ARHGAP15
22	31720001	31770000	280.733	MITF
22	31740001	31790000	280.733	MITF
18	44640001	44690000	280.437	LSM14A
6	4580001	4630000	280.405	PRDM5
13	27940001	27990000	280.391	LOC100300115|PHYH
23	50860001	50910000	280.104	MYLK4|WRNIP1
23	50880001	50930000	280.104	MYLK4
2	86280001	86330000	280.019	BOLL|PLCL1
15	6820001	6870000	279.621	CEP126
6	97880001	97930000	279.598	PLAC8
28	17700001	17750000	279.55	CABCOCO1
2	86160001	86210000	279.248	MARS2|RFTN2
10	39840001	39890000	278.538	MDGA2
10	39860001	39910000	278.538	MDGA2
28	30860001	30910000	277.821	DUSP13|SAMD8
26	34620001	34670000	277.659	TDRD1|CCDC186
17	17260001	17310000	277.613	CLGN
17	17280001	17330000	277.613	SCOC|CLGN
17	17300001	17350000	277.613	SCOC|CLGN
8	77520001	77570000	277.177	SLC28A3
1	111140001	111190000	275.758	KCNAB1
11	30160001	30210000	275.74	FBXO11
11	30180001	30230000	275.74	FBXO11
6	67220001	67270000	275.705	FRYL
16	60480001	60530000	275.316	ABL2
22	14120001	14170000	275.133	ULK4
10	39820001	39870000	275	MDGA2
1	82820001	82870000	274.539	POLR2H|FAM131A|THPO|EIF4G1|CLCN2
1	82840001	82890000	274.539	FAM131A|EIF4G1|PSMD2|CLCN2
1	82860001	82910000	274.539	EIF4G1|PSMD2|ECE2
3	12840001	12890000	274.447	FCRL5
6	49960001	50010000	274.375	PCDH7
14	6420001	6470000	273.727	KHDRBS3
8	78960001	79010000	273.614	AGTPBP1
8	78980001	79030000	273.614	AGTPBP1
8	79000001	79050000	273.614	AGTPBP1
13	63440001	63490000	273.528	EIF2S2|RALY
13	63460001	63510000	273.528	EIF2S2|RALY
29	45940001	45990000	273.325	PPP6R3
9	33300001	33350000	273.268	DCBLD1
2	47660001	47710000	273.029	MBD5
29	41440001	41490000	272.006	LOC526757
9	65900001	65950000	271.726	THEMIS
6	4560001	4610000	271.327	PRDM5
22	36860001	36910000	271.256	ADAMTS9
15	6680001	6730000	271.205	CFAP300
2	85540001	85590000	270.939	ANKRD44
3	32480001	32530000	270.765	CD53
28	3900001	3950000	270.495	TRIM67
26	34480001	34530000	269.952	ADRB1
26	34500001	34550000	269.952	ADRB1
2	36680001	36730000	269.857	BAZ2B
2	36700001	36750000	269.857	BAZ2B
26	44440001	44490000	269.558	ZRANB1
4	118280001	118330000	269.557	LMBR1
4	118300001	118350000	269.557	NOM1
2	20640001	20690000	269.344	MTX2
15	35940001	35990000	268.927	SOX6
15	35960001	36010000	268.927	SOX6
15	35980001	36030000	268.927	SOX6
1	98000001	98050000	268.795	MECOM
4	35400001	35450000	268.763	SEMA3D
2	91720001	91770000	268.093	RAPH1
2	91740001	91790000	268.093	RAPH1
9	41580001	41630000	267.541	FOXO3
9	41600001	41650000	267.541	FOXO3
3	58740001	58790000	267.299	DDAH1
3	58760001	58810000	267.299	DDAH1
3	58780001	58830000	267.299	BCL10
25	2360001	2410000	267.021	KREMEN2|PAQR4|PKMYT1|LOC505972|FLYWCH1
25	2380001	2430000	267.021	PAQR4|PKMYT1|LOC505972
8	22040001	22090000	266.611	CDKN2B
28	10480001	10530000	266.414	RYR2
3	32700001	32750000	266.109	KCNA3
3	32720001	32770000	266.109	KCNA3
3	32740001	32790000	266.109	KCNA3
8	78000001	78050000	266.07	NTRK2
2	23720001	23770000	265.609	RAPGEF4
6	115700001	115750000	265.406	HTT|GRK4
2	86000001	86050000	265.365	HSPD1|HSPE1|COQ10B|SF3B1
7	81640001	81690000	265.185	SSBP2
7	81660001	81710000	265.185	SSBP2
5	70020001	70070000	264.674	RFX4|RIC8B
20	59120001	59170000	264.605	DNAH5
8	22060001	22110000	264.382	CDKN2B|CDKN2A
2	85060001	85110000	264.251	HECW2
2	85080001	85130000	264.251	HECW2
22	53860001	53910000	264.165	LARS2
22	53880001	53930000	264.165	LARS2
9	54280001	54330000	263.691	MANEA
16	30380001	30430000	263.675	AHCTF1
13	32140001	32190000	263.516	TMEM236|STAM
13	32160001	32210000	263.516	TMEM236|STAM
13	32180001	32230000	263.516	TMEM236
27	23840001	23890000	263.464	DLC1
9	41760001	41810000	263.434	AFG1L
15	35820001	35870000	263.26	SOX6
2	19620001	19670000	263.155	NFE2L2|HNRNPA3
2	19640001	19690000	263.155	NFE2L2|HNRNPA3
5	105540001	105590000	263.026	DYRK4|RAD51AP1
19	10280001	10330000	262.888	YPEL2
19	10300001	10350000	262.888	YPEL2
19	10320001	10370000	262.888	YPEL2
20	10400001	10450000	261.725	CCDC125|CDK7
2	19660001	19710000	261.055	HNRNPA3
20	29360001	29410000	260.992	HCN1
20	29380001	29430000	260.992	HCN1
7	88420001	88470000	260.476	MEF2C
16	19440001	19490000	260.417	USH2A
16	19460001	19510000	260.417	USH2A
16	19480001	19530000	260.417	USH2A
8	10280001	10330000	260.339	FBXO16
8	10300001	10350000	260.339	FBXO16|ZNF395
2	85040001	85090000	260.235	HECW2
23	50840001	50890000	260.023	MYLK4|WRNIP1
18	8380001	8430000	259.375	PLCG2
18	8400001	8450000	259.375	PLCG2
18	8420001	8470000	259.375	PLCG2
5	69760001	69810000	259.214	POLR3B
5	69780001	69830000	259.214	POLR3B
17	17360001	17410000	259.114	SCOC
9	41700001	41750000	258.816	AFG1L
9	41720001	41770000	258.816	AFG1L
22	4600001	4650000	258.58	RBMS3
2	53020001	53070000	258.559	ARHGAP15
2	53040001	53090000	258.559	ARHGAP15
18	21500001	21550000	258.202	LOC112442284
3	74900001	74950000	257.766	SRSF11
3	74920001	74970000	257.766	SRSF11
3	74940001	74990000	257.766	LRRC40|SRSF11
3	8040001	8090000	257.722	FCGR2A
5	70000001	70050000	256.86	RFX4
11	105240001	105290000	256.829	COL5A1
11	105260001	105310000	256.829	COL5A1
11	105280001	105330000	256.829	COL5A1
22	4520001	4570000	256.414	RBMS3
1	98100001	98150000	256.251	MECOM
1	98120001	98170000	256.251	MECOM
1	98140001	98190000	256.251	MECOM
11	97280001	97330000	256.018	MVB12B
22	35060001	35110000	255.967	LRIG1|SLC25A26
18	21960001	22010000	255.922	RPGRIP1L
18	21980001	22030000	255.922	RPGRIP1L
4	118640001	118690000	255.904	DNAJB6
4	118660001	118710000	255.904	DNAJB6
15	36020001	36070000	255.822	SOX6
15	36040001	36090000	255.822	SOX6
7	109540001	109590000	254.99	TMEM232
15	77360001	77410000	254.804	PTPMT1|KBTBD4|FAM180B|C1QTNF4|NDUFS3|MTCH2|CELF1
9	41680001	41730000	254.64	AFG1L
22	10420001	10470000	254.605	LRRFIP2|MLH1
22	10440001	10490000	254.605	LRRFIP2|MLH1
22	10460001	10510000	254.605	MLH1
15	35920001	35970000	254.567	SOX6
13	76800001	76850000	254.361	PREX1
13	76820001	76870000	254.361	PREX1
25	8460001	8510000	254.17	GRIN2A
1	82800001	82850000	254.165	POLR2H|FAM131A|CHRD|THPO|CLCN2
22	35120001	35170000	253.971	SLC25A26
9	29700001	29750000	253.921	GJA1
9	29720001	29770000	253.921	GJA1
9	29740001	29790000	253.921	GJA1
4	118620001	118670000	252.961	DNAJB6
22	10480001	10530000	252.686	MLH1
21	56440001	56490000	251.421	TC2N
21	56460001	56510000	251.421	TC2N
6	77440001	77490000	251.223	ADGRL3
6	77460001	77510000	251.223	ADGRL3
6	77480001	77530000	251.223	ADGRL3
15	6640001	6690000	251.161	CFAP300
15	6660001	6710000	251.161	CFAP300
7	110320001	110370000	250.659	CAMK4
1	146500001	146550000	250.309	FBXO25
4	116040001	116090000	250.253	DPP6
4	116060001	116110000	250.253	DPP6
26	37820001	37870000	249.523	EMX2
16	28760001	28810000	249.268	SRP9
16	28780001	28830000	249.268	SRP9
3	53320001	53370000	248.978	LRRC8D
3	53340001	53390000	248.978	LRRC8D
3	53360001	53410000	248.978	LRRC8D
27	24000001	24050000	248.371	TRMT9B
27	24020001	24070000	248.371	TRMT9B
9	32340001	32390000	248.34	CEP85L
27	23720001	23770000	247.722	DLC1
27	23740001	23790000	247.722	DLC1
27	23760001	23810000	247.722	DLC1
8	73280001	73330000	246.432	EBF2
8	73300001	73350000	246.432	EBF2
17	47320001	47370000	246.215	TMEM132D
5	70100001	70150000	245.966	RIC8B
18	35760001	35810000	245.856	SMPD3
18	35780001	35830000	245.856	SMPD3
18	35800001	35850000	245.856	SMPD3
3	12660001	12710000	245.807	FCRL3
3	12680001	12730000	245.807	FCRL3
3	12700001	12750000	245.807	FCRL4
2	47740001	47790000	245.402	MBD5
1	110580001	110630000	244.53	LEKR1
15	35840001	35890000	243.897	SOX6
9	33940001	33990000	243.844	RSPH4A|ZUP1
15	77260001	77310000	243.835	RAPSN|CELF1
29	41360001	41410000	243.776	LOC532368|LOC112444882
1	136940001	136990000	243.426	ACKR4|ACAD11
5	83880001	83930000	243.394	RASSF8
22	10320001	10370000	242.965	LRRFIP2
22	10340001	10390000	242.965	LRRFIP2
15	17700001	17750000	242.304	ACAT1|CUL5
15	17720001	17770000	242.304	ACAT1|CUL5
2	19300001	19350000	242.044	TTC30B|AGPS
1	96220001	96270000	241.34	TNIK
1	96240001	96290000	241.34	TNIK
2	19460001	19510000	241.283	AGPS|NFE2L2
9	62760001	62810000	241.116	CGA
9	62780001	62830000	241.116	CGA
8	94400001	94450000	240.911	LOC789787|OR13C8
13	38000001	38050000	240.556	RRBP1
13	38020001	38070000	240.556	BANF2|RRBP1
1	82780001	82830000	240.524	POLR2H|CHRD|THPO|CLCN2
16	31420001	31470000	240.469	SMYD3
16	31440001	31490000	240.469	SMYD3
22	53840001	53890000	240.164	LARS2
2	46520001	46570000	240.01	MMADHC
2	46540001	46590000	240.01	MMADHC
21	19460001	19510000	239.934	MRPS11|MRPL46
10	39940001	39990000	239.825	MDGA2
10	39960001	40010000	239.825	MDGA2
10	39980001	40030000	239.825	MDGA2
23	50900001	50950000	239.4	MYLK4
6	2140001	2190000	239.176	TKTL2|TMA16
6	2160001	2210000	239.176	TKTL2
7	280001	330000	239.155	LOC107131408
5	69740001	69790000	239.054	POLR3B
16	28500001	28550000	237.979	ENAH
14	51440001	51490000	237.672	LOC112449555
11	20920001	20970000	237.567	HNRNPLL
11	20940001	20990000	237.567	HNRNPLL
22	35100001	35150000	237.368	SLC25A26
5	101200001	101250000	237.179	MFAP5|AICDA
8	73200001	73250000	236.717	EBF2
8	73220001	73270000	236.717	EBF2
8	73240001	73290000	236.717	EBF2
16	27560001	27610000	236.601	WDR26
6	19100001	19150000	236.343	LOC101904481
18	35600001	35650000	236.048	ESRP2|PLA2G15|NFATC3|SLC7A6
1	144180001	144230000	235.804	ICOSLG
1	144200001	144250000	235.804	ICOSLG|DNMT3L
5	101500001	101550000	235.803	FOXJ2
5	101520001	101570000	235.803	C3AR1|FOXJ2
8	73260001	73310000	235.649	EBF2
2	19480001	19530000	235.563	NFE2L2
22	4480001	4530000	235.472	RBMS3
22	4500001	4550000	235.472	RBMS3
20	59140001	59190000	235.419	DNAH5
5	70120001	70170000	235.34	RIC8B
5	70140001	70190000	235.34	RIC8B
7	660001	710000	235.285	CNOT6
9	29760001	29810000	235.15	GJA1
9	54360001	54410000	234.464	MANEA
1	136960001	137010000	234.297	ACKR4|ACAD11
13	32120001	32170000	234.006	STAM
21	56480001	56530000	233.964	TC2N
25	2280001	2330000	233.821	ELOB|SRRM2|FLYWCH2
8	22080001	22130000	233.771	CDKN2B|CDKN2A
6	67840001	67890000	233.424	LRRC66|SGCB
8	94220001	94270000	233.016	OR13F1|LOC789943
8	94240001	94290000	233.016	OR13F1|LOC789943|LOC789812
8	94260001	94310000	233.016	LOC789943|LOC789812
2	20620001	20670000	232.981	MTX2
27	24040001	24090000	232.884	TRMT9B
6	77500001	77550000	232.75	ADGRL3
4	118540001	118590000	232.711	UBE3C
4	118560001	118610000	232.711	UBE3C
2	73340001	73390000	232.677	NIFK|CLASP1
2	73360001	73410000	232.677	NIFK|TSN
22	31760001	31810000	232.541	MITF
1	96200001	96250000	232.512	TNIK
29	46060001	46110000	231.998	GAL|PPP6R3
2	45700001	45750000	231.606	RND3
13	63420001	63470000	231.473	RALY
10	39880001	39930000	231.379	MDGA2
5	101540001	101590000	231.054	C3AR1|FOXJ2
8	10260001	10310000	231.02	FBXO16
6	115380001	115430000	230.928	LRPAP1|DOK7
9	62700001	62750000	230.744	ZNF292
9	62720001	62770000	230.744	ZNF292
1	146600001	146650000	230.153	TDRP
5	81280001	81330000	230.135	CCDC91
5	81300001	81350000	230.135	CCDC91
15	36000001	36050000	229.824	SOX6
13	38040001	38090000	229.614	BANF2
8	74720001	74770000	229.556	APTX|LOC781261
5	69980001	70030000	229.478	RFX4
22	56680001	56730000	229.443	PPARG
22	56700001	56750000	229.443	PPARG
8	77500001	77550000	228.921	SLC28A3
13	22700001	22750000	228.688	CASC10|SKIDA1|MLLT10
6	4540001	4590000	228.671	PRDM5
28	6700001	6750000	228.511	SLC35F3
28	6720001	6770000	228.511	SLC35F3
8	10040001	10090000	228.43	EXTL3
8	10060001	10110000	228.43	EXTL3
5	69720001	69770000	228.386	POLR3B
2	47400001	47450000	228.127	EPC2
2	47420001	47470000	228.127	EPC2
9	41660001	41710000	228.081	AFG1L
22	14180001	14230000	228.015	ULK4
14	51340001	51390000	227.897	LOC112449555
11	68460001	68510000	227.857	C11H2orf42|TIA1
4	116120001	116170000	227.572	DPP6
16	28600001	28650000	227.412	ENAH
17	17240001	17290000	227.398	MGAT4D|CLGN
4	43480001	43530000	227.053	RSBN1L
4	43500001	43550000	227.053	RSBN1L
27	23820001	23870000	226.904	DLC1
1	136980001	137030000	226.808	ACKR4|ACAD11
8	104240001	104290000	226.692	TNC
8	104260001	104310000	226.692	TNC
8	8780001	8830000	226.665	LOC112447768|MSRA
8	8800001	8850000	226.665	MSRA
4	115980001	116030000	226.332	DPP6
4	116000001	116050000	226.332	DPP6
16	31400001	31450000	226.027	SMYD3
7	39120001	39170000	225.278	TMED9|B4GALT7
11	29520001	29570000	225.082	STPG4|TTC7A
11	29540001	29590000	225.082	STPG4|CALM2
5	83860001	83910000	225.045	RASSF8
29	41280001	41330000	224.874	SLC22A8|SLC22A6
29	41300001	41350000	224.874	SLC22A8
26	44600001	44650000	224.836	CTBP2
26	44620001	44670000	224.836	CTBP2
22	56660001	56710000	224.788	TSEN2
16	63120001	63170000	224.171	ZNF648
16	63140001	63190000	224.171	ZNF648
16	63160001	63210000	224.171	ZNF648
8	74020001	74070000	223.716	ADRA1A
8	74040001	74090000	223.716	ADRA1A
8	74060001	74110000	223.716	ADRA1A
2	36820001	36870000	223.271	BAZ2B
20	41580001	41630000	223.034	PDZD2
20	41600001	41650000	223.034	PDZD2
8	76940001	76990000	222.951	GKAP1
3	82060001	82110000	222.807	ITGB3BP
3	82080001	82130000	222.807	ITGB3BP
18	45340001	45390000	222.734	LOC104970284
18	45360001	45410000	222.734	LOC104970284
28	4500001	4550000	221.511	DISC1
16	31520001	31570000	221.28	SMYD3
16	31540001	31590000	221.28	SMYD3
24	3900001	3950000	221.045	ZNF407
24	3920001	3970000	221.045	LOC112444151|CNDP1|ZNF407
1	136860001	136910000	220.779	UBA5|NPHP3|ACAD11
2	53060001	53110000	220.574	ARHGAP15
4	118680001	118730000	220.205	DNAJB6
6	19140001	19190000	220.115	LOC101904481|NPNT
6	19160001	19210000	220.115	NPNT
6	19180001	19230000	220.115	NPNT
6	68340001	68390000	220.05	USP46
16	29080001	29130000	219.962	LOC112441807|H3F3A
2	36840001	36890000	219.746	BAZ2B
26	44640001	44690000	219.712	CTBP2
4	118800001	118850000	219.674	PTPRN2
28	9180001	9230000	218.958	LGALS8
28	9200001	9250000	218.958	HEATR1
29	41460001	41510000	218.93	LOC522784
11	68280001	68330000	218.798	ASPRV1|MXD1
6	77240001	77290000	218.709	ADGRL3
6	77260001	77310000	218.709	ADGRL3
6	77280001	77330000	218.709	ADGRL3
6	19120001	19170000	218.447	LOC101904481
3	51960001	52010000	217.987	HFM1
3	51980001	52030000	217.987	HFM1
3	52000001	52050000	217.987	HFM1
9	34600001	34650000	217.8	FRK
9	34620001	34670000	217.8	FRK
9	34640001	34690000	217.8	FRK
5	10320001	10370000	217.728	LIN7A
5	10340001	10390000	217.728	LIN7A
5	10360001	10410000	217.728	LIN7A
13	22840001	22890000	217.604	MLLT10
20	29420001	29470000	217.598	HCN1
20	29440001	29490000	217.598	HCN1
20	29460001	29510000	217.598	HCN1
25	2260001	2310000	217.58	PRSS33|ELOB|LOC617302|SRRM2
22	10620001	10670000	217.464	TRANK1
22	10640001	10690000	217.464	TRANK1
8	8820001	8870000	217.221	MSRA
3	50240001	50290000	217.16	CCDC18
14	19080001	19130000	217.117	CEBPD|LOC100847223
14	19100001	19150000	217.117	CEBPD|LOC100847223|SPIDR
14	19120001	19170000	217.117	CEBPD|SPIDR
9	33120001	33170000	216.768	NUS1|NEPN
9	33140001	33190000	216.768	GOPC|NEPN
9	33160001	33210000	216.768	GOPC|NEPN
26	44540001	44590000	216.181	ZRANB1|CTBP2
23	50760001	50810000	216.15	LOC404051|SERPINB9
23	50780001	50830000	216.15	SERPINB9|SERPINB1
14	51460001	51510000	216.1	LOC112449555
14	51480001	51530000	216.1	LOC112449555
14	51500001	51550000	216.1	LOC112449555
28	17620001	17670000	215.865	CABCOCO1
20	66720001	66770000	215.451	UBE2QL1
20	66740001	66790000	215.451	UBE2QL1
16	28980001	29030000	215.379	SDE2
18	44960001	45010000	215.087	LOC104974850
11	103360001	103410000	214.881	KCNT1|CAMSAP1
18	35580001	35630000	214.77	ESRP2|PLA2G15|NFATC3
22	4620001	4670000	214.62	RBMS3
22	14200001	14250000	214.572	ULK4
4	118360001	118410000	214.531	MNX1|NOM1
4	118380001	118430000	214.531	MNX1
6	19060001	19110000	213.979	TBCK
26	34780001	34830000	213.813	AFAP1L2
26	34800001	34850000	213.813	AFAP1L2
4	118340001	118390000	213.802	MNX1|NOM1
3	53240001	53290000	212.777	ZNF326
3	32940001	32990000	212.451	CYM|PROK1
3	32960001	33010000	212.451	PROK1
20	10500001	10550000	212.448	CCNB1|SLC30A5|CENPH
20	10520001	10570000	212.448	SLC30A5
1	98160001	98210000	211.864	MECOM
6	68660001	68710000	211.856	SCFD2
6	68680001	68730000	211.856	SCFD2
6	68700001	68750000	211.856	SCFD2
4	116020001	116070000	211.668	DPP6
18	16680001	16730000	210.927	LONP2
18	16700001	16750000	210.927	LONP2
9	60380001	60430000	210.845	CASP8AP2|MDN1
9	60400001	60450000	210.845	CASP8AP2|MDN1
9	60420001	60470000	210.845	MDN1
16	31460001	31510000	210.784	SMYD3
4	43520001	43570000	210.77	RSBN1L
19	12080001	12130000	210.657	BCAS3
6	50160001	50210000	210.15	PCDH7
6	50180001	50230000	210.15	PCDH7
4	118320001	118370000	210.099	NOM1
15	36060001	36110000	209.711	SOX6
7	93520001	93570000	209.604	KIAA0825
8	10320001	10370000	209.317	ZNF395
12	35800001	35850000	208.559	EEF1AKMT1|IL17D
12	35820001	35870000	208.559	IL17D|IFT88
12	35840001	35890000	208.559	IL17D|IFT88
11	68160001	68210000	208.541	GMCL1|ANXA4
11	68180001	68230000	208.541	GMCL1
1	98180001	98230000	208.444	MECOM
1	98200001	98250000	208.444	MECOM
18	4380001	4430000	207.952	MON1B|SYCE1L
18	4400001	4450000	207.952	MON1B|SYCE1L
23	51280001	51330000	207.844	GMDS
23	51300001	51350000	207.844	GMDS
23	51320001	51370000	207.844	GMDS
28	4000001	4050000	207.773	C28H1orf131|GNPAT
28	4020001	4070000	207.773	SPRTN|GNPAT|EXOC8
28	4040001	4090000	207.773	SPRTN|GNPAT|EGLN1|EXOC8
18	16660001	16710000	207.597	LONP2|ABCC11
28	4060001	4110000	207.499	SPRTN|EGLN1|EXOC8
20	29400001	29450000	207.254	HCN1
26	49220001	49270000	206.814	EBF3
26	49240001	49290000	206.814	EBF3
18	4420001	4470000	206.484	MON1B|SYCE1L
28	4120001	4170000	206.427	EGLN1
28	4140001	4190000	206.427	EGLN1
9	65780001	65830000	206.198	THEMIS
9	65720001	65770000	205.904	THEMIS
18	45540001	45590000	205.833	ZNF599|LOC101903086
25	2920001	2970000	205.157	CLUAP1|NLRC3|SLX4
25	2940001	2990000	205.157	NLRC3|SLX4|DNASE1
25	2960001	3010000	205.157	SLX4|DNASE1|TRAP1
7	110500001	110550000	204.791	CAMK4
14	22300001	22350000	204.619	RP1
26	44660001	44710000	204.311	CTBP2
22	53820001	53870000	204.087	LARS2
23	51380001	51430000	204.026	GMDS
28	17720001	17770000	203.854	CABCOCO1
3	58720001	58770000	203.838	DDAH1
15	6100001	6150000	203.779	MMP7
15	6120001	6170000	203.779	MMP7
15	6140001	6190000	203.779	MMP7
15	17560001	17610000	203.759	CUL5
15	17580001	17630000	203.759	CUL5
18	4440001	4490000	203.725	SYCE1L

## Sheet: Table S9
Table S9. A summary of genes from iHS in Sanjiang cattle.
Chrom	Starting position	Ending position	iHS	Gene
18	4080001	4130000
24	49540001	49590000	0.811275
1	58520001	58570000	0.80226	MYO5B
18	4060001	4110000	0.801775	GRAMD1C
24	49560001	49610000	0.794366
2	51580001	51630000	0.793194	MYO5B
24	49520001	49570000	0.781095
2	51560001	51610000	0.780919	MYO5B
18	4180001	4230000	0.780675
1	58480001	58530000	0.778878
1	58460001	58510000	0.775641	ATP6V1A|GRAMD1C
18	4200001	4250000	0.772575	ATP6V1A
24	49500001	49550000	0.768116
1	58540001	58590000	0.765864	MYO5B
19	15460001	15510000	0.763926	GRAMD1C
1	58700001	58750000	0.753546	TMEM132E
21	32900001	32950000	0.752784	QTRT2|CCDC191
18	4160001	4210000	0.75
1	158000001	158050000	0.75
11	69000001	69050000	0.75	GPX5|GPX6|LOC112448270
1	58500001	58550000	0.748677
8	103620001	103670000	0.740625	GRAMD1C
24	49580001	49630000	0.738806	WHRN
18	4100001	4150000	0.736196	MYO5B
23	5140001	5190000	0.728358
23	5120001	5170000	0.726885	HCRTR2
8	103600001	103650000	0.724702	HCRTR2
8	103640001	103690000	0.722317	AKNA|WHRN
13	70040001	70090000	0.720978	WHRN
2	51600001	51650000	0.717762	CHD6
2	51540001	51590000	0.714286
18	33260001	33310000	0.713615
13	70300001	70350000	0.711326
12	48900001	48950000	0.708145
18	4040001	4090000	0.7
1	58560001	58610000	0.697531
18	4140001	4190000	0.696203	GRAMD1C
11	33220001	33270000	0.695531
1	58720001	58770000	0.692695	NRXN1
19	15440001	15490000	0.691038	QTRT2|CCDC191
2	51520001	51570000	0.690945	TMEM132E
18	4220001	4270000	0.689711
12	48920001	48970000	0.688716
11	33200001	33250000	0.688034
12	48800001	48850000	0.6875	NRXN1
13	70280001	70330000	0.685393	KLF12
12	48880001	48930000	0.684636
18	4000001	4050000	0.683794
18	4120001	4170000	0.68038
23	5080001	5130000	0.677116
23	5100001	5150000	0.675188	GFRAL|HCRTR2
2	51620001	51670000	0.67423	HCRTR2
1	58800001	58850000	0.668675
19	15480001	15530000	0.667373	DRD3
12	48940001	48990000	0.665487	TMEM132E
1	58640001	58690000	0.653992
13	70020001	70070000	0.65343	CCDC191
10	17740001	17790000	0.647975	CHD6
2	51500001	51550000	0.642222	LRRC49
18	4020001	4070000	0.638418
18	3980001	4030000	0.638365
5	20080001	20130000	0.632353
1	58680001	58730000	0.632
22	54440001	54490000	0.629032	CCDC191
1	58780001	58830000	0.626736	ATP2B2
11	69020001	69070000	0.624413	DRD3
1	58760001	58810000	0.624378	CAPN13
11	77200001	77250000	0.620225	QTRT2|DRD3
11	33060001	33110000	0.614907
1	58440001	58490000	0.614618	NRXN1
1	58660001	58710000	0.612903	ATP6V1A
1	58840001	58890000	0.611285	CCDC191
1	58820001	58870000	0.610811
13	70060001	70110000	0.610548	DRD3
19	15420001	15470000	0.607477	CHD6
19	16840001	16890000	0.607211	TMEM132E
8	49660001	49710000	0.604969	ASIC2
8	49360001	49410000	0.604119
2	51640001	51690000	0.602094
8	49580001	49630000	0.60198
12	66980001	67030000	0.601639
6	61100001	61150000	0.601279	GPC5
8	71400001	71450000	0.596882
19	16860001	16910000	0.595349
12	48820001	48870000	0.592246	ASIC2
29	7920001	7970000	0.59204
8	49380001	49430000	0.591985
18	33240001	33290000	0.590406
8	49600001	49650000	0.589489
18	33280001	33330000	0.589226
11	33040001	33090000	0.589226
1	58740001	58790000	0.588816	NRXN1
11	32680001	32730000	0.588384	QTRT2
1	58860001	58910000	0.586538	NRXN1
5	20100001	20150000	0.586481
1	134140001	134190000	0.582353
11	32700001	32750000	0.581851	EPHB1
11	32500001	32550000	0.580645	NRXN1
17	37720001	37770000	0.580357	NRXN1
6	76120001	76170000	0.580268
23	5060001	5110000	0.579462
24	49600001	49650000	0.579425	GFRAL
11	33240001	33290000	0.578947	MYO5B
12	48860001	48910000	0.578947	NRXN1
11	32480001	32530000	0.578652
12	67540001	67590000	0.57656	NRXN1
4	76580001	76630000	0.576142
11	77180001	77230000	0.575693	CCM2|MYO1G
12	67560001	67610000	0.573146
11	32660001	32710000	0.569191
13	70160001	70210000	0.568438	NRXN1
8	49640001	49690000	0.568345	CHD6
19	15360001	15410000	0.567627
11	33080001	33130000	0.567568
19	15280001	15330000	0.566038	NRXN1
11	32520001	32570000	0.565489
3	12780001	12830000	0.565489	NRXN1
8	103580001	103630000	0.564378	FCRL5
22	54420001	54470000	0.56261	AKNA|WHRN
11	33020001	33070000	0.56238	ATP2B2
12	66960001	67010000	0.562057	NRXN1
8	49680001	49730000	0.561017	GPC5
7	73320001	73370000	0.560297
3	75720001	75770000	0.560284
19	15340001	15390000	0.559233
18	3960001	4010000	0.558725
1	134120001	134170000	0.558491
11	77240001	77290000	0.558317	EPHB1
19	15300001	15350000	0.558185
19	15400001	15450000	0.557656
4	65740001	65790000	0.557439
11	33720001	33770000	0.557325	GARS
6	76100001	76150000	0.557034
24	49620001	49670000	0.555851
11	77220001	77270000	0.555825	MYO5B
4	76560001	76610000	0.555794
13	70260001	70310000	0.554852	CCM2
11	32460001	32510000	0.554545
13	70140001	70190000	0.554529	NRXN1
12	48960001	49010000	0.552632	CHD6
11	32740001	32790000	0.552448
11	33700001	33750000	0.550971	NRXN1
22	54460001	54510000	0.550699
19	15380001	15430000	0.550107	ATP2B2
9	52260001	52310000	0.549098
8	49620001	49670000	0.548736
12	67000001	67050000	0.548507
5	20120001	20170000	0.547847	GPC5
13	70320001	70370000	0.546392
29	7940001	7990000	0.545692
1	58580001	58630000	0.545455
3	12800001	12850000	0.544601	ZDHHC23|GRAMD1C
5	20160001	20210000	0.544	FCRL5
3	73680001	73730000	0.54386
4	65720001	65770000	0.54343	NEGR1
8	49500001	49550000	0.543233	GARS
11	32720001	32770000	0.542105
8	49400001	49450000	0.54065	NRXN1
18	14660001	14710000	0.54049
5	20140001	20190000	0.539623	MC1R|SPIRE2|TCF25|TUBB3
1	58620001	58670000	0.539326
8	49560001	49610000	0.538835	ZDHHC23|CCDC191
23	5160001	5210000	0.538715
3	12820001	12870000	0.53719	HCRTR2
21	9580001	9630000	0.534946	FCRL5
18	4240001	4290000	0.534521
2	91180001	91230000	0.533333
7	73300001	73350000	0.533088	ICA1L|WDR12
3	73840001	73890000	0.532151
4	61700001	61750000	0.53	NEGR1
3	75740001	75790000	0.529617
3	73860001	73910000	0.528029
24	49480001	49530000	0.527574
17	37800001	37850000	0.527273	MYO5B
11	32760001	32810000	0.527027
3	74520001	74570000	0.526531	NRXN1
19	53580001	53630000	0.525641
15	61860001	61910000	0.525	CYTH1
12	48780001	48830000	0.524254	DCDC1
3	74540001	74590000	0.524194	KLF12
11	77160001	77210000	0.523936
10	61960001	62010000	0.523232
19	16880001	16930000	0.522634
2	51480001	51530000	0.52207	ASIC2
19	15260001	15310000	0.52194
18	3940001	3990000	0.521385
9	36480001	36530000	0.521173
11	77120001	77170000	0.520776	HDAC2
24	49640001	49690000	0.518957
11	33100001	33150000	0.518847	MYO5B
10	17760001	17810000	0.517672	NRXN1
17	21380001	21430000	0.51693	LRRC49
3	74020001	74070000	0.516637
2	91160001	91210000	0.516539
11	32540001	32590000	0.51495	ICA1L|WDR12
11	77140001	77190000	0.513889	NRXN1
11	32640001	32690000	0.512088
18	26140001	26190000	0.511986	NRXN1
8	6520001	6570000	0.510961
17	37820001	37870000	0.510714	FBXO8
11	77100001	77150000	0.509804
9	52280001	52330000	0.509804
3	73820001	73870000	0.508021
10	17720001	17770000	0.507592	NEGR1
17	37740001	37790000	0.507338	THAP10|LRRC49
21	50420001	50470000	0.506849
19	15320001	15370000	0.506608
4	77220001	77270000	0.50613
1	134100001	134150000	0.50495	POLM
3	73880001	73930000	0.50495	EPHB1
19	16900001	16950000	0.504525
15	58140001	58190000	0.504412	ASIC2
25	220001	270000	0.504149	LGR4
4	65700001	65750000	0.504092	HBA1|HBQ1|LUC7L
3	75680001	75730000	0.503846	GARS
29	7720001	7770000	0.503745
8	71380001	71430000	0.503093
15	58020001	58070000	0.502874
2	46880001	46930000	0.502513	CCDC34
5	105520001	105570000	0.502212
21	9600001	9650000	0.501247	DYRK4|AKAP3
7	39040001	39090000	0.501006
24	48560001	48610000	0.5	LOC509184|FAM193B
19	15560001	15610000	0.5	SMAD7
18	3900001	3950000	0.5
17	37780001	37830000	0.5
25	200001	250000	0.5
11	32440001	32490000	0.499213	HBM|HBA|HBA1|HBQ1|LUC7L
3	75460001	75510000	0.498998	NRXN1
11	33680001	33730000	0.498952	LRRC7
9	36500001	36550000	0.498906
16	44480001	44530000	0.498765
5	72180001	72230000	0.498638
22	4660001	4710000	0.498603	LARGE1
3	73760001	73810000	0.498239
4	65680001	65730000	0.497382	NEGR1
1	61700001	61750000	0.49639	GARS|CRHR2
29	7740001	7790000	0.495627
3	73700001	73750000	0.495575
18	26120001	26170000	0.495098	NEGR1
13	70340001	70390000	0.495098	PRSS54
1	134160001	134210000	0.493976
21	50540001	50590000	0.492669	EPHB1
12	67240001	67290000	0.492562
12	48840001	48890000	0.492308	GPC5
19	16820001	16870000	0.491892
12	67260001	67310000	0.491254	ASIC2
4	61860001	61910000	0.490868	GPC5
24	48540001	48590000	0.490368	DPY19L2
3	75700001	75750000	0.490153	CTIF
13	70240001	70290000	0.489524
12	67520001	67570000	0.488571
11	33180001	33230000	0.48855
11	77080001	77130000	0.487965	NRXN1
8	49480001	49530000	0.487585
18	14680001	14730000	0.487448
8	71420001	71470000	0.487288	MC1R|TCF25|TUBB3|DEF8
10	220001	270000	0.486188
15	61840001	61890000	0.486146
26	41340001	41390000	0.485887	DCDC1
4	76600001	76650000	0.485271
18	14640001	14690000	0.484914	CCM2|MYO1G
19	16920001	16970000	0.484429	FANCA|SPIRE2|TCF25
3	74300001	74350000	0.484094	ASIC2
5	105500001	105550000	0.483568	PTGER3
26	41440001	41490000	0.483108	DYRK4|AKAP3
12	66700001	66750000	0.482759	FGFR2
17	37700001	37750000	0.482412	GPC5
2	51660001	51710000	0.482375
8	49340001	49390000	0.481641
12	73340001	73390000	0.481013
8	6540001	6590000	0.480804	HS6ST3
11	14680001	14730000	0.480427	FBXO8
26	33820001	33870000	0.480249	SPAST
12	67200001	67250000	0.479675
21	9500001	9550000	0.478505	GPC5
4	65660001	65710000	0.478365
7	73340001	73390000	0.478261	GARS|CRHR2
24	49660001	49710000	0.478036
12	66740001	66790000	0.477407	MYO5B
29	7780001	7830000	0.476886	GPC5
3	74000001	74050000	0.476112
18	33220001	33270000	0.475936
15	61760001	61810000	0.475795
4	76540001	76590000	0.475538	DCDC1
15	57980001	58030000	0.475177	CCM2|NACAD
11	33840001	33890000	0.474849
11	68980001	69030000	0.474843
13	56680001	56730000	0.472868	GALNT14
11	33740001	33790000	0.472803	PHACTR3|SYCP2
4	77260001	77310000	0.472727
17	21400001	21450000	0.472486	BLVRA
13	69900001	69950000	0.472262
8	49520001	49570000	0.472222	ZHX3
3	73780001	73830000	0.47218
21	50400001	50450000	0.472067	NEGR1
5	20180001	20230000	0.471861
10	200001	250000	0.471831
9	51920001	51970000	0.470779
1	83680001	83730000	0.470769
18	33300001	33350000	0.470707	MCF2L2
10	540001	590000	0.470492
23	5040001	5090000	0.47025	MCC
4	61720001	61770000	0.47007	GFRAL
10	560001	610000	0.470019
13	70080001	70130000	0.469729	MCC
5	80860001	80910000	0.469496	CHD6
17	37900001	37950000	0.469466
15	58060001	58110000	0.469065
8	104740001	104790000	0.468927	CCDC34|LGR4
23	50240001	50290000	0.46833
15	58160001	58210000	0.468223
9	36460001	36510000	0.468023	LGR4
12	66720001	66770000	0.467787	HDAC2
9	51900001	51950000	0.467742	GPC5
21	50560001	50610000	0.467085
3	73800001	73850000	0.467023
15	58040001	58090000	0.467018	NEGR1
11	32780001	32830000	0.466488	CCDC34
11	77260001	77310000	0.466321	NRXN1
3	12760001	12810000	0.466292
19	53560001	53610000	0.465909	FCRL4|FCRL5
11	69200001	69250000	0.465649	CYTH1
10	520001	570000	0.465447	LCLAT1
8	29340001	29390000	0.465328	MCC
2	13480001	13530000	0.465008	FREM1
28	5780001	5830000	0.464815	DUSP19
11	14700001	14750000	0.464789
6	61120001	61170000	0.464692	SPAST
13	69940001	69990000	0.464623
11	68900001	68950000	0.464286	LPIN3|ZHX3
8	104760001	104810000	0.464217	GALNT14
28	13300001	13350000	0.463043
29	7760001	7810000	0.462774
11	32560001	32610000	0.462687
15	57960001	58010000	0.461538	NRXN1
3	73720001	73770000	0.461378
3	119840001	119890000	0.461364	NEGR1
5	13560001	13610000	0.4613	GPC1
29	7900001	7950000	0.460784
20	27600001	27650000	0.460481
1	60040001	60090000	0.460377
2	91200001	91250000	0.46
20	27580001	27630000	0.45977	CARF|WDR12
2	46900001	46950000	0.459235
15	56000001	56050000	0.459119
11	69220001	69270000	0.459091	LRRC32
11	33260001	33310000	0.458904	LCLAT1
11	33800001	33850000	0.458746	NRXN1
13	69920001	69970000	0.458194
13	56640001	56690000	0.458128	ZHX3
3	99120001	99170000	0.457077	SYCP2
24	23820001	23870000	0.455587
1	55200001	55250000	0.455422	CCDC178
5	80880001	80930000	0.454701
13	69980001	70030000	0.454688
1	60020001	60070000	0.454545	LPIN3|EMILIN3
9	60880001	60930000	0.454225
11	67060001	67110000	0.453883	GABRR2|GABRR1
19	16940001	16990000	0.453659	ARHGAP25
28	5820001	5870000	0.453518	ASIC2
8	49320001	49370000	0.452744	NTPCR
4	76900001	76950000	0.452656	ANXA1
6	76140001	76190000	0.452096	NPC1L1|NUDCD3
11	69040001	69090000	0.451991
7	39060001	39110000	0.451923	CAPN13
15	58000001	58050000	0.450617	LOC509184
1	55420001	55470000	0.449893	CCDC34
6	61080001	61130000	0.449833
15	61880001	61930000	0.449772
13	69960001	70010000	0.449692	DCDC1
2	27080001	27130000	0.449367	LPIN3|EMILIN3
12	48740001	48790000	0.448498	DHRS9|ABCB11
2	51700001	51750000	0.447674	KLF12
19	15240001	15290000	0.447174
13	70120001	70170000	0.446667
13	56620001	56670000	0.446281	CHD6
7	73360001	73410000	0.446224	SYCP2
1	83700001	83750000	0.44591	GABRA6
26	33800001	33850000	0.445833	MCF2L2
13	31460001	31510000	0.445759
10	83420001	83470000	0.445652	CUBN
3	74280001	74330000	0.445585	RGS6
21	9560001	9610000	0.444444	PTGER3
8	29400001	29450000	0.44389
3	3340001	3390000	0.443763	FREM1
4	61880001	61930000	0.443649
15	58080001	58130000	0.443396	DPY19L2
12	67500001	67550000	0.442455	CCDC34|LGR4
25	180001	230000	0.441964
5	72220001	72270000	0.441748	HBZ|HBM|HBA|HBA1|HBQ1|NPRL3
28	5840001	5890000	0.44168	LARGE1
4	61840001	61890000	0.441498	NTPCR|PCNX2
15	77320001	77370000	0.441352	DPY19L2
28	5860001	5910000	0.441176	PTPMT1|CELF1
8	49540001	49590000	0.441083	NTPCR|PCNX2
26	41460001	41510000	0.44081
3	75760001	75810000	0.440771	FGFR2
13	56660001	56710000	0.440767
10	16920001	16970000	0.440281	PHACTR3|SYCP2
1	59920001	59970000	0.440228	TLE3
26	43280001	43330000	0.440199
29	7960001	8010000	0.44
2	51460001	51510000	0.439929
4	76920001	76970000	0.439698
8	29320001	29370000	0.43956	NUDCD3
26	41360001	41410000	0.438655	FREM1
8	6500001	6550000	0.438356
8	29420001	29470000	0.437811
4	65760001	65810000	0.4375	FREM1
12	48760001	48810000	0.437393	GGCT
15	58120001	58170000	0.437126	KLF12
11	33460001	33510000	0.436992	LGR4
18	26160001	26210000	0.436869	NRXN1
5	72160001	72210000	0.436567	GINS3
10	17860001	17910000	0.436562	LARGE1
2	91140001	91190000	0.436451	LRRC49
13	70360001	70410000	0.436426	ICA1L
5	99040001	99090000	0.436416
7	33920001	33970000	0.436364	LOC101902742|LOC101902704
8	104720001	104770000	0.435897
9	60860001	60910000	0.435845
9	51940001	51990000	0.435841	GABRR2
2	51760001	51810000	0.435821
12	67020001	67070000	0.435754
5	105420001	105470000	0.435514	GPC5
12	67580001	67630000	0.435223	GALNT8
26	43300001	43350000	0.435165
1	61520001	61570000	0.43508
12	66760001	66810000	0.434498
11	68920001	68970000	0.434498	GPC5
2	54280001	54330000	0.434125	GALNT14
4	64180001	64230000	0.433993
11	33760001	33810000	0.433991	PDE1C
6	47240001	47290000	0.433925
28	13320001	13370000	0.433535
11	33780001	33830000	0.433333
5	53040001	53090000	0.433099
15	61780001	61830000	0.432866
13	70380001	70430000	0.432624	DCDC1
5	72240001	72290000	0.432526
26	33840001	33890000	0.432247	LARGE1
12	67220001	67270000	0.432056
25	240001	290000	0.431683	GPC5
9	52340001	52390000	0.431542	FAM234A|LUC7L
11	33440001	33490000	0.431085
26	41420001	41470000	0.431034	NRXN1
11	33860001	33910000	0.430769	FGFR2
11	33480001	33530000	0.430328
1	60580001	60630000	0.430025	NRXN1
2	47040001	47090000	0.429919	LSAMP
29	7820001	7870000	0.429644	LYPD6B
3	75440001	75490000	0.429293
8	49700001	49750000	0.429213	LRRC7
12	70940001	70990000	0.428862
11	14460001	14510000	0.428571	LOC100336232
11	33820001	33870000	0.428571
13	70000001	70050000	0.428169
4	77240001	77290000	0.427885	CHD6
23	50260001	50310000	0.427602	BLVRA
4	76640001	76690000	0.427596
1	134260001	134310000	0.42711	PURB|H2AFV
18	4300001	4350000	0.427083	EPHB1
25	11960001	12010000	0.426667
2	48620001	48670000	0.426554	SHISA9
5	99060001	99110000	0.426267
29	7700001	7750000	0.42623	LOC513869|LOC101902704
29	7800001	7850000	0.426108
8	29800001	29850000	0.426087
5	13700001	13750000	0.425	LOC101903205
8	103660001	103710000	0.42471
2	47080001	47130000	0.424658	WHRN
1	55180001	55230000	0.424547	LYPD6B
6	76080001	76130000	0.424419
2	51800001	51850000	0.424138
21	9480001	9530000	0.423858
17	21420001	21470000	0.423858
4	77300001	77350000	0.423423
4	70240001	70290000	0.423246	BLVRA
4	61800001	61850000	0.423174
5	72200001	72250000	0.423077	TBX20
1	58880001	58930000	0.423019	LARGE1
19	15540001	15590000	0.422961	TIGIT
8	29820001	29870000	0.42278
28	5760001	5810000	0.422535	LOC101903205|NFIB
12	66680001	66730000	0.422497
10	580001	630000	0.422287	GPC5
16	26960001	27010000	0.422222	MCC
5	109240001	109290000	0.421951	CAPN8
20	12920001	12970000	0.421875	MICAL3
19	15580001	15630000	0.421731	MAST4
3	75500001	75550000	0.421731
1	58380001	58430000	0.421717	LRRC7
13	1320001	1370000	0.421429	NAA50|USF3
24	23800001	23850000	0.421405	PLCB1
15	61740001	61790000	0.420705	CCDC178
5	13540001	13590000	0.420543	DCDC1
28	17400001	17450000	0.420394
4	61780001	61830000	0.420366
4	61760001	61810000	0.420082	TBX20
13	1300001	1350000	0.419913	TBX20
2	48640001	48690000	0.419689	PLCB1
4	65640001	65690000	0.41958
8	104700001	104750000	0.419142	CRHR2
1	55400001	55450000	0.419134
17	37760001	37810000	0.418705
5	80920001	80970000	0.418398
21	50500001	50550000	0.418152
20	40040001	40090000	0.418152
5	80840001	80890000	0.418112	ADAMTS12
26	33880001	33930000	0.417625
2	54260001	54310000	0.417407
28	17440001	17490000	0.417355
4	70220001	70270000	0.417031
2	51780001	51830000	0.416667
18	100001	150000	0.416667
11	33120001	33170000	0.416667
13	69880001	69930000	0.416667	NRXN1
4	77280001	77330000	0.416393	ZHX3
21	50480001	50530000	0.416327	BLVRA
20	45200001	45250000	0.416058
5	109260001	109310000	0.415748
13	31480001	31530000	0.415617	MICAL3
20	40060001	40110000	0.415423	CUBN
21	50440001	50490000	0.415	ADAMTS12
18	4260001	4310000	0.414966
9	51960001	52010000	0.414894
8	49460001	49510000	0.414861
10	61940001	61990000	0.414798
28	5800001	5850000	0.414634
28	17420001	17470000	0.414484	NTPCR
2	51820001	51870000	0.414474
5	72140001	72190000	0.414322
23	1800001	1850000	0.414286	LARGE1
2	47060001	47110000	0.414261
10	240001	290000	0.414258	LYPD6B
17	37680001	37730000	0.413998
11	69180001	69230000	0.413926
2	60340001	60390000	0.413655	LCLAT1
16	31920001	31970000	0.413625	THSD7B
1	55440001	55490000	0.413333	KIF26B
3	99140001	99190000	0.413081
11	14480001	14530000	0.412888
10	500001	550000	0.412844
1	55360001	55410000	0.412791	MCC
2	81540001	81590000	0.412747
17	6140001	6190000	0.412338
26	41320001	41370000	0.41157	FAM160A1
11	32620001	32670000	0.411546
11	33420001	33470000	0.411504	NRXN1
5	80900001	80950000	0.411348	NRXN1
5	53060001	53110000	0.411054
5	109180001	109230000	0.410882
3	106940001	106990000	0.410853	MICAL3
21	50380001	50430000	0.41055	NDUFS5|AKIRIN1
3	12840001	12890000	0.410394
3	74560001	74610000	0.409704	FCRL5
3	73980001	74030000	0.409677
1	60340001	60390000	0.409611
11	32600001	32650000	0.409236	GAP43
1	60360001	60410000	0.40919	NRXN1
2	48660001	48710000	0.409165	GAP43
19	7400001	7450000	0.408994
7	33940001	33990000	0.408784
1	58080001	58130000	0.408571
2	47020001	47070000	0.408451	CFAP44
16	45420001	45470000	0.408333	LYPD6B
11	69160001	69210000	0.408213	TNFRSF9
1	134280001	134330000	0.40812
1	61540001	61590000	0.408037	EPHB1
9	80640001	80690000	0.407867
2	27060001	27110000	0.40785	AIG1
13	56700001	56750000	0.407658	DHRS9
1	58040001	58090000	0.407643	PHACTR3
18	3920001	3970000	0.40708	CFAP44
2	46860001	46910000	0.406926
22	4640001	4690000	0.406824
2	46420001	46470000	0.406504	RBMS3
8	29380001	29430000	0.40625
8	49440001	49490000	0.40604	FREM1
9	36320001	36370000	0.405405
20	69440001	69490000	0.40531	HS3ST5
23	12440001	12490000	0.405172
7	85360001	85410000	0.405145	BTBD9
2	51440001	51490000	0.405088
3	92900001	92950000	0.404826
8	49420001	49470000	0.404762	LRP8
3	74480001	74530000	0.404711
1	83660001	83710000	0.404651
17	37660001	37710000	0.404444	MCF2L2
16	45440001	45490000	0.404124
2	51680001	51730000	0.403846	TNFRSF9
12	66900001	66950000	0.403509
23	5020001	5070000	0.403087	GPC5
1	58180001	58230000	0.403042	GFRAL
11	69140001	69190000	0.403042	SPICE1|SIDT1
21	7480001	7530000	0.40293	CAPN13
19	15220001	15270000	0.402913	TTC23
16	44460001	44510000	0.402878
11	32580001	32630000	0.402878	CA6
2	47000001	47050000	0.402863	NRXN1
17	31320001	31370000	0.402655	LYPD6B
3	64740001	64790000	0.402482
13	31560001	31610000	0.402367
4	15860001	15910000	0.402151	TRDMT1
19	15600001	15650000	0.402135	UMAD1
5	13620001	13670000	0.40201
17	13180001	13230000	0.402
1	55220001	55270000	0.401869	ABCE1|ANAPC10
12	67280001	67330000	0.401691
24	48520001	48570000	0.401575	GPC5
14	51240001	51290000	0.401559	CTIF
11	33400001	33450000	0.401442	LOC112449555
21	7880001	7930000	0.401338	NRXN1
15	77300001	77350000	0.400955	IGF1R
19	18020001	18070000	0.400794	CELF1
3	61260001	61310000	0.400474	ADAP2|TEFM|ATAD5
22	54400001	54450000	0.4
13	70100001	70150000	0.399527	ATP2B2
13	70420001	70470000	0.399267	CHD6
12	79620001	79670000	0.399168
14	11060001	11110000	0.398833
21	50580001	50630000	0.398601
26	41840001	41890000	0.398537
1	59940001	59990000	0.39851	LOC101907255|NSMCE4A|TACC2
20	69900001	69950000	0.398507
13	70180001	70230000	0.398477
26	42640001	42690000	0.398305	CHD6
11	32420001	32470000	0.398003	LOC617705
28	5880001	5930000	0.397778	NRXN1
2	49380001	49430000	0.397709	PCNX2
2	52700001	52750000	0.397647
12	73360001	73410000	0.397022	GTDC1
2	13500001	13550000	0.396887	HS6ST3
1	134180001	134230000	0.396154	NCKAP1
4	64200001	64250000	0.396142	EPHB1
2	90740001	90790000	0.396072	PDE1C
1	58020001	58070000	0.395683	SUMO1|NOP58
20	26940001	26990000	0.395522	BOC|CFAP44
16	45580001	45630000	0.395349
2	13460001	13510000	0.395248	PER3|VAMP3|CAMTA1
11	68880001	68930000	0.395143	DUSP19
3	119820001	119870000	0.395112	GALNT14
1	83760001	83810000	0.394737	LOC104970266|GPC1
29	8140001	8190000	0.394444	B3GNT5|MCF2L2
7	84240001	84290000	0.394428
1	60600001	60650000	0.394231	EDIL3
15	77340001	77390000	0.394218	LSAMP
7	39000001	39050000	0.394137	PTPMT1|KBTBD4|FAM180B|C1QTNF4|NDUFS3|CELF1
1	61500001	61550000	0.394089	DDX41|DOK3|FAM193B
28	17460001	17510000	0.394009
18	3880001	3930000	0.393782
24	49680001	49730000	0.393701
11	69080001	69130000	0.393509	MYO5B
5	80940001	80990000	0.393443	CAPN13
3	75480001	75530000	0.393072
13	69860001	69910000	0.392857	LRRC7
26	41860001	41910000	0.392638	ZHX3
12	66940001	66990000	0.392505	TACC2
2	52720001	52770000	0.392241	GPC5
25	23800001	23850000	0.39196	GTDC1
2	81520001	81570000	0.391949
26	42800001	42850000	0.391858
11	33660001	33710000	0.391635	IKZF5|ACADSB
4	61680001	61730000	0.391509
9	80620001	80670000	0.391473
6	47260001	47310000	0.391453	AIG1
13	63700001	63750000	0.391304
1	62760001	62810000	0.390977	AHCY
2	53580001	53630000	0.39071
1	44060001	44110000	0.390663	ARHGAP15
1	59960001	60010000	0.390476	CMSS1|COL8A1
9	52320001	52370000	0.39
13	63720001	63770000	0.389881
8	103560001	103610000	0.389333
4	77200001	77250000	0.389286	AKNA
16	45480001	45530000	0.389049	POLD2|LOC112446407|POLM|AEBP1
4	64160001	64210000	0.388991	UTS2
3	75660001	75710000	0.388889	PDE1C
2	52740001	52790000	0.388889
1	58360001	58410000	0.388889	GTDC1
4	48940001	48990000	0.388889	NAA50|USF3
19	16760001	16810000	0.38835	DLD|LAMB1
17	13160001	13210000	0.388336	ASIC2
5	94500001	94550000	0.388298	ABCE1|ANAPC10
13	70400001	70450000	0.388235	PTPRO
4	70200001	70250000	0.388199
5	80960001	81010000	0.38806
1	58200001	58250000	0.387906
16	45500001	45550000	0.3879	SIDT1
29	15440001	15490000	0.38764	UTS2|PER3
17	37840001	37890000	0.387446
26	42620001	42670000	0.387424
3	74040001	74090000	0.387421	LOC617705
23	12460001	12510000	0.387387
17	13200001	13250000	0.387342	GLO1|BTBD9
8	29780001	29830000	0.386598	ANAPC10
1	61680001	61730000	0.386492	LOC101903205
1	55160001	55210000	0.386463
2	53980001	54030000	0.386207
22	4620001	4670000	0.386161
11	67040001	67090000	0.386037	RBMS3
23	1820001	1870000	0.385965	ARHGAP25
10	17700001	17750000	0.385932
18	4280001	4330000	0.385797	THAP10|LARP6|LRRC49
3	61660001	61710000	0.385542
1	55460001	55510000	0.38539
13	69840001	69890000	0.38535
2	53660001	53710000	0.385269	ZHX3
1	62780001	62830000	0.385199	ARHGAP15
17	21500001	21550000	0.384956
20	45180001	45230000	0.384906
2	47100001	47150000	0.38477
22	4680001	4730000	0.384462	LYPD6B
26	33860001	33910000	0.384058
8	104680001	104730000	0.383743
2	3920001	3970000	0.383693
7	39080001	39130000	0.383598
5	53080001	53130000	0.383562	LOC509184|TMED9|B4GALT7
3	61040001	61090000	0.383459
29	15380001	15430000	0.38342
24	49460001	49510000	0.383387
20	27520001	27570000	0.383333	ACAA2|MYO5B
1	55380001	55430000	0.383148
1	55240001	55290000	0.383041
11	9680001	9730000	0.382812
16	45600001	45650000	0.382768	POLE4
4	61740001	61790000	0.382075	PER3|VAMP3|CAMTA1
5	72480001	72530000	0.381944	TBX20
3	74460001	74510000	0.381924
21	9540001	9590000	0.381783
19	16960001	17010000	0.38172
4	15880001	15930000	0.381323	ASIC2
16	78420001	78470000	0.381295	UMAD1
9	36340001	36390000	0.381053
16	78380001	78430000	0.380952	HS3ST5
11	16880001	16930000	0.380952
3	75420001	75470000	0.380711
17	37640001	37690000	0.380631	LRRC7
26	39320001	39370000	0.380497
28	17360001	17410000	0.380435	PRDX3|SFXN4|GRK5
20	69460001	69510000	0.38041
8	29300001	29350000	0.379828
4	64080001	64130000	0.379791	FREM1
20	27620001	27670000	0.379581
4	75560001	75610000	0.379576
11	33140001	33190000	0.379538
3	74320001	74370000	0.379538	NRXN1
1	58060001	58110000	0.379205	PTGER3
24	23860001	23910000	0.378667	CFAP44
2	53680001	53730000	0.378556	CCDC178
17	37880001	37930000	0.378378
2	60360001	60410000	0.378378
15	77360001	77410000	0.378277	THSD7B
17	37920001	37970000	0.378238	PTPMT1|KBTBD4|FAM180B|C1QTNF4|NDUFS3|MTCH2|CELF1
15	57940001	57990000	0.378215
17	37860001	37910000	0.378049
21	50460001	50510000	0.377982
1	83720001	83770000	0.377953
18	14620001	14670000	0.37788	B3GNT5|MCF2L2
2	51420001	51470000	0.377709	FANCA|SPIRE2
1	59900001	59950000	0.377301
13	70220001	70270000	0.377133
28	17380001	17430000	0.376518	CHD6
16	78400001	78450000	0.376506
19	15500001	15550000	0.376443
4	61820001	61870000	0.376404	TMEM132E
20	45020001	45070000	0.376392	TBX20|DPY19L2
7	13820001	13870000	0.375635
9	5020001	5070000	0.375594	LOC615841|LOC100299745
10	86480001	86530000	0.375465
21	50520001	50570000	0.375297	FOS
3	92080001	92130000	0.37518
20	69400001	69450000	0.375	CDCP2
3	106960001	107010000	0.375
21	9620001	9670000	0.374713	NDUFS5|AKIRIN1
22	24340001	24390000	0.374494
20	12900001	12950000	0.374233
23	1560001	1610000	0.374179	MAST4
23	1540001	1590000	0.373777
9	52300001	52350000	0.373757
15	61720001	61770000	0.373737
11	14380001	14430000	0.373626	DCDC1
1	134240001	134290000	0.373464
10	17940001	17990000	0.373214	EPHB1
8	29720001	29770000	0.373134
3	92100001	92150000	0.373083
24	48580001	48630000	0.372951	TCEANC2
1	134080001	134130000	0.372781	SMAD7
2	49360001	49410000	0.372514	EPHB1
21	9520001	9570000	0.372506
21	9420001	9470000	0.37246
4	15840001	15890000	0.372263
1	58600001	58650000	0.372222	UMAD1
2	47780001	47830000	0.372093	ZDHHC23|GRAMD1C|CCDC191
4	106440001	106490000	0.371728	MBD5
19	12360001	12410000	0.371601	PIP
15	58100001	58150000	0.371508
5	72520001	72570000	0.37149	LGR4
19	18040001	18090000	0.371473
11	16900001	16950000	0.371429	TEFM|ATAD5
1	60140001	60190000	0.371257
26	41400001	41450000	0.370998
7	84220001	84270000	0.370968
21	9440001	9490000	0.37094	EDIL3
20	26920001	26970000	0.370813
28	18880001	18930000	0.370763
16	26940001	26990000	0.370717	ADO
4	48960001	49010000	0.37069	CAPN8
3	61640001	61690000	0.37037	DLD|LAMB1
5	15760001	15810000	0.370277
3	119800001	119850000	0.370229	MGAT4C
5	80980001	81030000	0.370229	LOC104970266
20	45000001	45050000	0.370184
2	51720001	51770000	0.370119
4	65780001	65830000	0.370079
24	49440001	49490000	0.369963	GGCT|NOD1
1	59980001	60030000	0.369427	ACAA2
22	56420001	56470000	0.369287
26	43260001	43310000	0.369281	TMEM40|RAF1
24	23840001	23890000	0.369048
2	47800001	47850000	0.368957	CCDC178
22	4600001	4650000	0.368932	MBD5
1	60380001	60430000	0.368932	RBMS3
27	11240001	11290000	0.36875	GAP43
23	1780001	1830000	0.368675
4	64220001	64270000	0.368595
9	5000001	5050000	0.36858	PDE1C
3	12740001	12790000	0.36856
1	61480001	61530000	0.368421	FCRL4
2	41760001	41810000	0.368421
1	59880001	59930000	0.368298	GALNT13
17	24960001	25010000	0.368224
19	53540001	53590000	0.368121
29	7860001	7910000	0.368056	USP36|CYTH1
3	99160001	99210000	0.367834
20	69380001	69430000	0.367758	CYP4A11
9	60580001	60630000	0.36772
13	68260001	68310000	0.367647	ANKRD6
29	8160001	8210000	0.367391
29	34400001	34450000	0.367347
13	31440001	31490000	0.367223	OPCML
17	15400001	15450000	0.367206	CUBN
12	79640001	79690000	0.367171	LOC112442091|INPP4B
17	21480001	21530000	0.367113
26	42820001	42870000	0.367021
19	16740001	16790000	0.366492	ACADSB
29	7880001	7930000	0.366452	ASIC2
2	90760001	90810000	0.366269
19	46680001	46730000	0.366234	SUMO1|NOP58
2	27100001	27150000	0.366093	LOC112442576|LOC107131538
5	72260001	72310000	0.365915	ABCB11
8	45960001	46010000	0.3659	LARGE1
5	105400001	105450000	0.365854	C8H9orf135
5	13720001	13770000	0.365854	GALNT8
26	38420001	38470000	0.365657
1	55340001	55390000	0.365591
2	47760001	47810000	0.365506
20	12940001	12990000	0.36534	MBD5
5	72500001	72550000	0.36528	MAST4
5	13580001	13630000	0.365269
11	33540001	33590000	0.36518
1	44040001	44090000	0.365169
2	3900001	3950000	0.364964	CMSS1|COL8A1
19	18000001	18050000	0.364948
12	61020001	61070000	0.364431	RNF135|ADAP2
19	12400001	12450000	0.364185
11	66000001	66050000	0.363946	APPBP2
20	44980001	45030000	0.363636
20	27560001	27610000	0.363176
3	99180001	99230000	0.362976
20	69920001	69970000	0.362832	CYP4A11
21	49840001	49890000	0.362832
10	120001	170000	0.362782
2	53700001	53750000	0.362683
1	55060001	55110000	0.362637	KYNU
3	64760001	64810000	0.362637
15	61820001	61870000	0.362525
5	13680001	13730000	0.362468	DCDC1
11	102080001	102130000	0.362348
10	17880001	17930000	0.362117	MED27
21	7500001	7550000	0.362035	LRRC49
1	55140001	55190000	0.361878	TTC23
16	26980001	27030000	0.361832
13	70200001	70250000	0.361823	CAPN8
19	7380001	7430000	0.361809	CHD6
19	16800001	16850000	0.361781	NOG
1	58400001	58450000	0.361667	ASIC2
8	29740001	29790000	0.361607	NAA50|ATP6V1A
29	7980001	8030000	0.36136	LOC101903205
26	42340001	42390000	0.361314
29	8120001	8170000	0.36124	HTRA1
15	55980001	56030000	0.361111
23	46860001	46910000	0.361111
2	53640001	53690000	0.361045
23	50220001	50270000	0.361039	ARHGAP15
12	48720001	48770000	0.360996	PXDC1
19	12380001	12430000	0.360902	KLF12
7	48880001	48930000	0.360825
11	33500001	33550000	0.360577	SPOCK1
3	64720001	64770000	0.360494	NRXN1
4	44120001	44170000	0.360161
14	51260001	51310000	0.360153	FAM185A|FBXL13
2	46400001	46450000	0.360097	LOC112449555
5	12480001	12530000	0.36
21	9100001	9150000	0.359903	TMTC2
8	49300001	49350000	0.359673
17	43300001	43350000	0.359477	ANXA1
9	34700001	34750000	0.359331
22	24320001	24370000	0.359281
3	64700001	64750000	0.359223
20	40020001	40070000	0.359206
11	95300001	95350000	0.359091	ADAMTS12
2	53720001	53770000	0.359091	NEK6
17	31140001	31190000	0.359023	KYNU
2	110480001	110530000	0.358929
5	99080001	99130000	0.358834
13	31540001	31590000	0.358491	LOC513869|LOC101902704
2	47200001	47250000	0.358452	TRDMT1
23	46800001	46850000	0.358392	KIF5C
2	51740001	51790000	0.358306
14	51840001	51890000	0.358127
10	480001	530000	0.358056	LOC101905320
10	61980001	62030000	0.358	MCC
10	83400001	83450000	0.357616
4	64100001	64150000	0.35743
19	41140001	41190000	0.357143
17	13220001	13270000	0.357143	KRT39|KRT40
5	38980001	39030000	0.357143	ANAPC10
17	21440001	21490000	0.35705
9	5040001	5090000	0.356784
26	41480001	41530000	0.356651
4	76940001	76990000	0.356522	FGFR2
4	106420001	106470000	0.35649	NUDCD3
7	48860001	48910000	0.35605	OR6V1
23	5180001	5230000	0.356037	SPOCK1
5	94480001	94530000	0.355783	HCRTR2
25	160001	210000	0.355505	PTPRO
18	26100001	26150000	0.355396	HBZ|NPRL3
5	72460001	72510000	0.355357	PRSS54|CCDC113
10	83440001	83490000	0.355224
29	15420001	15470000	0.35503	RGS6
9	57060001	57110000	0.354902
11	44000001	44050000	0.354717
20	69420001	69470000	0.354305	GCFC2|MRPL19
11	14540001	14590000	0.354251
3	75520001	75570000	0.354217	LOC101906221|MEMO1
23	5000001	5050000	0.354167	LRRC7
1	55020001	55070000	0.35412	GFRAL
25	29080001	29130000	0.354074
11	33900001	33950000	0.353982	CALN1
8	30040001	30090000	0.353941
3	61680001	61730000	0.353306	NFIB
11	33880001	33930000	0.353211
1	60000001	60050000	0.353135
1	61420001	61470000	0.353047
1	60120001	60170000	0.352941
10	17840001	17890000	0.352941
24	7820001	7870000	0.35277	LRRC49
17	21520001	21570000	0.352612
25	28340001	28390000	0.352399
11	33340001	33390000	0.352342	SBDS|TYW1
6	25140001	25190000	0.352313	NRXN1
1	55320001	55370000	0.352159	ADH7
18	14700001	14750000	0.352041
2	55600001	55650000	0.351852	MC1R|CENPBD1|TCF25|TUBB3|DEF8|LOC532875
20	45040001	45090000	0.351415
3	61240001	61290000	0.351085
2	105500001	105550000	0.350962
17	21540001	21590000	0.350877
18	33200001	33250000	0.350746
8	6700001	6750000	0.350649
11	102100001	102150000	0.350617
29	8100001	8150000	0.350543	MED27
8	6720001	6770000	0.350329
26	41500001	41550000	0.350242
1	55000001	55050000	0.35014	FGFR2
8	29540001	29590000	0.350076
11	33520001	33570000	0.349901	ZDHHC21
15	77280001	77330000	0.349666	NRXN1
21	7860001	7910000	0.349624	CELF1
8	46040001	46090000	0.349558	IGF1R
2	27120001	27170000	0.349515	C8H9orf135
1	134200001	134250000	0.349367	ABCB11
22	45060001	45110000	0.349282	EPHB1
3	75400001	75450000	0.349246	ERC2
1	61440001	61490000	0.349241	LRRC7
5	13640001	13690000	0.349206
1	60320001	60370000	0.349174
4	76680001	76730000	0.349153	GAP43
21	9460001	9510000	0.348993	H2AFV|PPIA
3	74500001	74550000	0.348958
2	91120001	91170000	0.348837
18	33400001	33450000	0.348754	ICA1L|FAM117B
29	7680001	7730000	0.348739
16	31940001	31990000	0.348684
4	76660001	76710000	0.348195	KIF26B
17	12840001	12890000	0.347826	PURB|H2AFV|PPIA
16	78360001	78410000	0.347826
9	52140001	52190000	0.347826
1	60500001	60550000	0.347607
25	23820001	23870000	0.347418	LSAMP
21	9140001	9190000	0.347253
22	45020001	45070000	0.347162
19	16780001	16830000	0.347044	ERC2
29	15400001	15450000	0.346875	ASIC2
3	16620001	16670000	0.34676
19	41160001	41210000	0.346667	SLC27A3|INTS3
20	10720001	10770000	0.346667	KRT39|KRT40|KRTAP3-3|LOC100294937
3	42780001	42830000	0.346386
17	43340001	43390000	0.34608	CDC14A
12	73320001	73370000	0.34596	CTSO|TDO2
1	55260001	55310000	0.345656	HS6ST3
1	146140001	146190000	0.345631
7	39020001	39070000	0.345622	DIP2A
1	55280001	55330000	0.34555	FAM193B
11	33160001	33210000	0.345455
6	47220001	47270000	0.345455	NRXN1
5	109280001	109330000	0.345369
13	69820001	69870000	0.345304	MICAL3
9	39340001	39390000	0.345109	PLCG1|ZHX3
29	7640001	7690000	0.34507	RPF2|GTF3C6
1	61400001	61450000	0.345021	LOC112441457
22	45000001	45050000	0.344928
1	60060001	60110000	0.34492	ERC2
3	73640001	73690000	0.344622
7	48900001	48950000	0.344615	NEGR1
25	11940001	11990000	0.344609	SPOCK1
1	60480001	60530000	0.34456	SHISA9
10	600001	650000	0.344464	LSAMP
12	67300001	67350000	0.344418	MCC
11	68860001	68910000	0.344294	GPC5
1	58420001	58470000	0.344227	GALNT14
5	109200001	109250000	0.343949	NAA50|ATP6V1A
6	110820001	110870000	0.34384	MICAL3
4	76620001	76670000	0.34375	LOC100849050
14	51820001	51870000	0.343675	PURB|MYO1G
29	8080001	8130000	0.343669	LOC101905320
28	13240001	13290000	0.343648
17	15480001	15530000	0.343567
1	83780001	83830000	0.343545	INPP4B
25	11860001	11910000	0.343465	B3GNT5|MCF2L2
29	34420001	34470000	0.343416	SHISA9
5	15780001	15830000	0.343407	HIST1H4D|OPCML
5	80820001	80870000	0.343313	MGAT4C
5	105540001	105590000	0.343284
13	1340001	1390000	0.343182	DYRK4|RAD51AP1
26	43320001	43370000	0.343066	PLCB1
2	13560001	13610000	0.342984
12	48980001	49030000	0.342975	NCKAP1
14	46560001	46610000	0.342939
11	33000001	33050000	0.342857
17	43320001	43370000	0.342733	NRXN1
1	61720001	61770000	0.342541	CTSO
20	45220001	45270000	0.342541
21	9080001	9130000	0.342532
5	13740001	13790000	0.342508
8	6560001	6610000	0.342308
29	34380001	34430000	0.342222	FBXO8|CEP44
11	33280001	33330000	0.342149	OPCML
29	7840001	7890000	0.342007	NRXN1
10	17920001	17970000	0.34188
26	42460001	42510000	0.341865
20	10740001	10790000	0.34186	LOC100295703|DMBT1
16	27000001	27050000	0.341808
3	3360001	3410000	0.341808	CAPN8
11	14440001	14490000	0.341654	LRRC52
17	30760001	30810000	0.34127
28	13340001	13390000	0.340611
11	33320001	33370000	0.340171
11	69100001	69150000	0.340164	NRXN1
19	7420001	7470000	0.339721	CAPN13
2	51300001	51350000	0.339706
19	46700001	46750000	0.339578
10	16940001	16990000	0.339523	LOC107131538
14	51220001	51270000	0.339492	TLE3
2	53760001	53810000	0.339474	LOC112449555
20	39980001	40030000	0.339426	KYNU
17	15420001	15470000	0.339168	ADAMTS12
11	8440001	8490000	0.338912	INPP4B
5	15740001	15790000	0.338889
8	29760001	29810000	0.338877	MGAT4C
5	104640001	104690000	0.338739	LOC101903205
20	40000001	40050000	0.33871	ANO2
12	79660001	79710000	0.33871	ADAMTS12
2	46380001	46430000	0.338658
27	3220001	3270000	0.338608
1	60560001	60610000	0.338415	CSMD1
17	6120001	6170000	0.338301	LSAMP
10	60540001	60590000	0.338284	FAM160A1
2	53560001	53610000	0.338266
22	54480001	54530000	0.338235	ARHGAP15
26	41880001	41930000	0.337963	ATP2B2
25	25380001	25430000	0.337931	TACC2
3	119660001	119710000	0.337808	GSG1L
16	45560001	45610000	0.33777	COPS9|OTOS
6	59900001	59950000	0.337761	PER3|VAMP3
12	61000001	61050000	0.337731	APBB2
3	99200001	99250000	0.337662
2	46640001	46690000	0.337243	LOC784417|CYP4A11
9	52500001	52550000	0.33687	LYPD6
2	51280001	51330000	0.336798	MMS22L
3	73900001	73950000	0.336614
24	48500001	48550000	0.336449
5	81000001	81050000	0.336431	CTIF
17	15500001	15550000	0.336397
6	105740001	105790000	0.336323	INPP4B
21	7900001	7950000	0.336219	CLNK
3	73740001	73790000	0.336207	LOC112443225|IGF1R
12	66880001	66930000	0.336182	NEGR1
4	76460001	76510000	0.33612	GPC5
26	42600001	42650000	0.336106	RAMP3
2	48600001	48650000	0.336022	LOC617705
1	55040001	55090000	0.335958
12	67180001	67230000	0.335855
11	69060001	69110000	0.335793	GPC5
2	77620001	77670000	0.335766	CAPN13
9	4980001	5030000	0.335684
15	56020001	56070000	0.335607
1	94900001	94950000	0.335404	LRRC32
1	61560001	61610000	0.335366
2	110500001	110550000	0.335317
2	13520001	13570000	0.335277
4	76520001	76570000	0.335271	NCKAP1
6	60660001	60710000	0.335211	TBRG4|CCM2|NACAD
4	76480001	76530000	0.335196
7	75180001	75230000	0.335165	RAMP3|TBRG4
8	30060001	30110000	0.335106	MAT2B
2	46920001	46970000	0.335065	NFIB
2	46980001	47030000	0.335065	LYPD6B
3	92220001	92270000	0.335052	LYPD6B
14	51280001	51330000	0.334975	LDLRAD1|LRRC42|HSPB11
6	105720001	105770000	0.334975	LOC112449555
28	13280001	13330000	0.334928	CLNK
7	107880001	107930000	0.334891
12	79700001	79750000	0.334884	FER
10	86520001	86570000	0.334848
3	61080001	61130000	0.334802
6	60700001	60750000	0.334448
26	41780001	41830000	0.334152
19	41100001	41150000	0.334107	LOC101907255|ATE1
1	134220001	134270000	0.334012	KRT23
3	42760001	42810000	0.333925	EPHB1
29	15460001	15510000	0.333333	CDC14A
24	49420001	49470000	0.333333
23	26200001	26250000	0.333333	ACAA2
1	58000001	58050000	0.333333	LOC107131258|LOC101903211
12	66820001	66870000	0.333333	BOC|CFAP44
11	102140001	102190000	0.333333	GPC5
12	45900001	45950000	0.333333	MED27
4	64060001	64110000	0.332863
3	3320001	3370000	0.332815
18	21080001	21130000	0.332665
21	9120001	9170000	0.332665
10	42040001	42090000	0.332609
5	109160001	109210000	0.33253
1	60620001	60670000	0.332432	MICAL3
1	54980001	55030000	0.332344	LSAMP
6	110800001	110850000	0.332317
9	60560001	60610000	0.332136	FBXL5
17	21460001	21510000	0.332103	ANKRD6
12	67480001	67530000	0.332008
29	7620001	7670000	0.331967
7	73280001	73330000	0.331956	LOC112441457
3	32900001	32950000	0.331942
19	53600001	53650000	0.331942	KCNA10|CYM
1	55100001	55150000	0.331915	CYTH1
11	14360001	14410000	0.331858
18	30800001	30850000	0.331828	SRD5A2
1	63980001	64030000	0.331776
6	60760001	60810000	0.331395	UPK1B|B4GALT4
11	33560001	33610000	0.331378
5	72360001	72410000	0.331313
10	86500001	86550000	0.33125	LARGE1
8	32060001	32110000	0.331197
9	73760001	73810000	0.331169
21	55620001	55670000	0.330918
17	13140001	13190000	0.330813	FRMD5
10	94840001	94890000	0.330769	OTUD4|ABCE1|ANAPC10
20	27500001	27550000	0.330696
1	62320001	62370000	0.330325
22	56400001	56450000	0.330317
11	100380001	100430000	0.330097	TMEM40
26	41580001	41630000	0.33002	GPR107|FNBP1
21	53020001	53070000	0.32965
2	54000001	54050000	0.329519
19	6980001	7030000	0.32948
28	10580001	10630000	0.329384	LOC527335
5	104980001	105030000	0.329365	ZP4
17	24620001	24670000	0.329341
23	46820001	46870000	0.329327
1	62740001	62790000	0.329305
17	15460001	15510000	0.329268
26	42480001	42530000	0.329167	INPP4B
5	109880001	109930000	0.328969	LOC100295703|SPADH2|DMBT1
1	83740001	83790000	0.328947	BAIAP2L2|PLA2G6
26	41800001	41850000	0.328804	B3GNT5|MCF2L2
26	3440001	3490000	0.328421	LOC101907255|NSMCE4A|ATE1
16	31900001	31950000	0.32838
1	62700001	62750000	0.328	KIF26B
8	12660001	12710000	0.328
26	41380001	41430000	0.32783
3	75640001	75690000	0.327616
2	26960001	27010000	0.327586	LRRC7
3	99100001	99150000	0.327416	LRP2
4	65800001	65850000	0.327206	LOC100847677
25	28320001	28370000	0.327172	GGCT|NOD1
27	44320001	44370000	0.327083
20	64400001	64450000	0.327027	ZNF385D
1	60700001	60750000	0.327007
16	45620001	45670000	0.327007	LSAMP
2	60480001	60530000	0.326923	CAMTA1
9	80600001	80650000	0.326855
9	57080001	57130000	0.326829	AIG1
12	79720001	79770000	0.326797
12	60980001	61030000	0.326733
15	77380001	77430000	0.32659
6	61140001	61190000	0.326484	FAM180B|C1QTNF4|NDUFS3|MTCH2
1	55120001	55170000	0.32646
20	45300001	45350000	0.326425
18	33380001	33430000	0.326389
2	60460001	60510000	0.326333
8	29840001	29890000	0.326316
15	61800001	61850000	0.32626	LOC101903205|NFIB
9	36440001	36490000	0.326203	DCDC1
17	31340001	31390000	0.326087	HDAC2
18	54320001	54370000	0.326047
11	95320001	95370000	0.326039	C5AR1|C5AR2|DHX34
26	42560001	42610000	0.325843	NEK6
23	6120001	6170000	0.325806	C26H10orf120|LOC617705
17	12820001	12870000	0.325758	TINAG
3	69920001	69970000	0.3257	SMAD1
3	32920001	32970000	0.325635	TYW3
16	29080001	29130000	0.325581	KCNA10|CYM|PROK1
4	64120001	64170000	0.325472	LOC112441807|H3F3A
7	73380001	73430000	0.325444
17	24940001	24990000	0.325397	GABRA6
5	101280001	101330000	0.325323
11	14560001	14610000	0.325301	GDF3
17	6280001	6330000	0.325243	LOC101906221|MEMO1
17	31120001	31170000	0.325142	FAM160A1
15	77400001	77450000	0.325142
1	55300001	55350000	0.324895	MTCH2
16	38240001	38290000	0.324544

## Sheet: Table S10
Table S10. A summary of genes from FST between Sanjiang cattle (target population) and Hanwoo (reference population).
Chrom	Starting position	Ending position	FST	Gene
1	144180001	144230000	0.765685	ICOSLG
7	50300001	50350000	0.728499	SIL1
7	50320001	50370000	0.725779	SIL1
1	83740001	83790000	0.724488	B3GNT5|MCF2L2
7	50280001	50330000	0.724289	SIL1
10	27740001	27790000	0.719703	LOC785723|LOC785683
1	44060001	44110000	0.71837	CMSS1|COL8A1
7	50340001	50390000	0.712333	SIL1
20	70000001	70050000	0.710846	LOC100139061|IRX2
7	50500001	50550000	0.709516	SIL1
2	125800001	125850000	0.707635	WASF2
4	62860001	62910000	0.706418	BMPER
1	144200001	144250000	0.704374	ICOSLG|DNMT3L
26	41500001	41550000	0.704222	FGFR2
7	50480001	50530000	0.702667	SIL1
7	50440001	50490000	0.702652	SIL1
1	83760001	83810000	0.702064	B3GNT5|MCF2L2
7	50520001	50570000	0.699761	SIL1
1	83780001	83830000	0.698379	B3GNT5|MCF2L2
7	50460001	50510000	0.698142	SIL1
2	125820001	125870000	0.69732	WASF2
7	52960001	53010000	0.696157	KIAA0141|PCDH12
1	144080001	144130000	0.693087	TRAPPC10
13	22720001	22770000	0.693007	SKIDA1|MLLT10
13	22860001	22910000	0.692978	MLLT10
13	22700001	22750000	0.691902	CASC10|SKIDA1|MLLT10
1	44080001	44130000	0.69108	CMSS1|FILIP1L
13	22780001	22830000	0.689995	MLLT10
13	22760001	22810000	0.689524	MLLT10
13	22880001	22930000	0.688087	MLLT10
13	22900001	22950000	0.687628	MLLT10
13	22920001	22970000	0.687318	MLLT10|DNAJC1
10	27760001	27810000	0.687041	LOC785723|LOC785683|LOC785647
7	50420001	50470000	0.684657	SIL1
7	50700001	50750000	0.683724	SMIM33|DNAJC18|TMEM173|ECSCR
7	50720001	50770000	0.683658	SMIM33|TMEM173|ECSCR
7	49180001	49230000	0.683609	HNRNPA0|KLHL3
13	43420001	43470000	0.683	LOC112441538|LOC112449293
7	50360001	50410000	0.682572	SIL1
13	22740001	22790000	0.682216	MLLT10
1	144280001	144330000	0.681999	AIRE|PFKL
13	22840001	22890000	0.68137	MLLT10
1	144060001	144110000	0.680638	TRAPPC10
7	50620001	50670000	0.680273	MZB1|PROB1|PAIP2|SLC23A1|MATR3
26	41520001	41570000	0.679789	FGFR2
7	50560001	50610000	0.679658	MATR3
7	50400001	50450000	0.679026	SIL1
19	42560001	42610000	0.677792	ATP6V0A1
1	83980001	84030000	0.677653	MCCC1
19	46760001	46810000	0.677625	LOC107131538
13	22680001	22730000	0.677316	CASC10|SKIDA1
1	139240001	139290000	0.675694	BRWD1
7	50260001	50310000	0.675459	SIL1
10	84560001	84610000	0.674518	RBM25
10	84520001	84570000	0.67396	ZFYVE1|RBM25
7	49840001	49890000	0.673886	ETF1
13	22800001	22850000	0.673645	MLLT10
10	84740001	84790000	0.673258	NUMB
12	86620001	86670000	0.673226	GRTP1|ADPRHL1|DCUN1D2|LOC112449110
7	49040001	49090000	0.672514	KLHL3
7	49860001	49910000	0.668708	ETF1|HSPA9|CTNNA1
7	57520001	57570000	0.666951	POU4F3
7	50680001	50730000	0.666524	DNAJC18|ECSCR
7	49160001	49210000	0.666498	KLHL3
8	98620001	98670000	0.66648	TMEM245
14	45020001	45070000	0.665969	MAL2
7	50380001	50430000	0.665852	SIL1
10	84540001	84590000	0.665817	RBM25
7	50580001	50630000	0.665617	PAIP2|MATR3
19	28340001	28390000	0.665545	PIK3R5|PIK3R6
12	86640001	86690000	0.665298	ADPRHL1|DCUN1D2|TMCO3|LOC112449110
11	104600001	104650000	0.664975	VAV2
13	22940001	22990000	0.664785	MLLT10|DNAJC1
8	56280001	56330000	0.66464	LOC112447807
7	50600001	50650000	0.664468	PAIP2|SLC23A1|MATR3
2	125780001	125830000	0.663986	AHDC1|WASF2
1	83720001	83770000	0.663788	B3GNT5|MCF2L2
1	139260001	139310000	0.663726	BRWD1
7	49400001	49450000	0.663577	PKD2L2|FAM13B
24	23780001	23830000	0.663401	CCDC178
19	46780001	46830000	0.66311	EFCAB3|LOC107131538
7	49820001	49870000	0.662723	EGR1|ETF1
19	14020001	14070000	0.662664	HNF1B
7	52940001	52990000	0.662426	KIAA0141|PCDH1
13	43400001	43450000	0.662367	LOC112441538|LOC782061|LOC112449293
19	46120001	46170000	0.661976	KANSL1
14	37080001	37130000	0.661379	UBE2W
19	42740001	42790000	0.660321	CNTNAP1|EZH1
7	49880001	49930000	0.659511	ETF1|HSPA9|CTNNA1
10	84720001	84770000	0.659437	PAPLN|NUMB
4	62840001	62890000	0.659276	BMPER
7	49940001	49990000	0.659162	CTNNA1
19	42720001	42770000	0.65874	TUBG2|CCR10|CNTNAP1|EZH1|PLEKHH3
13	22820001	22870000	0.65829	MLLT10
7	49020001	49070000	0.658078	KLHL3
7	50760001	50810000	0.65787	UBE2D2
7	50740001	50790000	0.65766	TMEM173|UBE2D2
13	22660001	22710000	0.656931	CASC10
12	86600001	86650000	0.656701	LAMP1|GRTP1|ADPRHL1|LOC112449110
10	84500001	84550000	0.656404	ZFYVE1
1	83460001	83510000	0.656194	KLHL24
1	144040001	144090000	0.655501	TRAPPC10
1	139220001	139270000	0.6551	PSMG1|BRWD1
12	14720001	14770000	0.654704	TSC22D1
19	46100001	46150000	0.654335	KANSL1
19	46740001	46790000	0.654239	LOC107131538
19	46620001	46670000	0.653332	LOC112442750|LOC112442751
7	49900001	49950000	0.653284	HSPA9|CTNNA1
7	50040001	50090000	0.653115	CTNNA1
7	49920001	49970000	0.652992	CTNNA1
19	28260001	28310000	0.652731	MFSD6L|CCDC42|PIK3R6
1	139280001	139330000	0.652624	BRWD1
7	49200001	49250000	0.652343	HNRNPA0
19	11860001	11910000	0.652144	BCAS3
13	22960001	23010000	0.65115	DNAJC1
7	49800001	49850000	0.650822	REEP2|EGR1|KDM3B
7	50840001	50890000	0.650019	CXXC5
4	62880001	62930000	0.648911	BMPER
1	142280001	142330000	0.648716	UMODL1
19	42540001	42590000	0.648492	ATP6V0A1
7	50860001	50910000	0.647637	CXXC5
7	16500001	16550000	0.647521	RETN|MCEMP1|TRAPPC5|FCER2
7	50800001	50850000	0.64746	UBE2D2
14	44140001	44190000	0.64669	PAG1
14	44200001	44250000	0.646198	PAG1
1	44040001	44090000	0.646068	CMSS1|COL8A1
16	46540001	46590000	0.645884	CAMTA1
2	125720001	125770000	0.645859	AHDC1
2	125740001	125790000	0.645522	AHDC1
19	46640001	46690000	0.645076	LOC112442751|LOC112442576
1	83440001	83490000	0.644979	KLHL24
12	86580001	86630000	0.644702	LAMP1|GRTP1
7	53000001	53050000	0.644634	KIAA0141|PCDH12|RNF14
12	29260001	29310000	0.644621	RXFP2
13	43800001	43850000	0.64384	LOC112441521|20ALPHA-HSD
23	13580001	13630000	0.643101	KIF6
11	104400001	104450000	0.642793	MYMK|ADAMTSL2
19	46800001	46850000	0.642687	EFCAB3|LOC107131538
2	125760001	125810000	0.642482	AHDC1
10	27720001	27770000	0.642481	LOC100300401|LOC785723
7	50820001	50870000	0.642377	UBE2D2|CXXC5
1	142200001	142250000	0.641864	C2CD2|ZBTB21
14	37120001	37170000	0.641028	UBE2W
8	98600001	98650000	0.641008	TMEM245|CTNNAL1
14	44160001	44210000	0.640846	PAG1
1	139300001	139350000	0.640519	BRWD1
7	50960001	51010000	0.640491	PSD2
10	84880001	84930000	0.64034	HEATR4
12	14740001	14790000	0.640198	TSC22D1
7	50060001	50110000	0.639983	CTNNA1
7	50940001	50990000	0.639662	PSD2
19	50940001	50990000	0.63946	PYCR1|SIRT7|NOTUM|MYADML2|MAFG|PCYT2
19	42760001	42810000	0.638881	RAMP2|VPS25|EZH1
7	50780001	50830000	0.638263	UBE2D2
23	15460001	15510000	0.638244	TFEB|MDFI
21	56400001	56450000	0.638227	CATSPERB
19	50920001	50970000	0.637756	PYCR1|ASPSCR1|NOTUM|MYADML2|MAFG
7	49780001	49830000	0.637482	REEP2|EGR1|KDM3B
19	46080001	46130000	0.637294	KANSL1
19	28220001	28270000	0.636914	CCDC42
16	46560001	46610000	0.63672	CAMTA1
2	23700001	23750000	0.636565	RAPGEF4
15	43860001	43910000	0.63638	RPL27A|ST5|TRIM66
8	98640001	98690000	0.635527	TMEM245
7	50640001	50690000	0.635335	MZB1|PROB1|PAIP2|SLC23A1|SPATA24|DNAJC18
10	84580001	84630000	0.635306	RBM25|PSEN1
7	52980001	53030000	0.634857	KIAA0141|PCDH12
11	104420001	104470000	0.634687	ADAMTSL2|FAM163B
14	44220001	44270000	0.634593	PAG1
3	12800001	12850000	0.634592	FCRL5
3	119900001	119950000	0.634532	ANKMY1
12	26060001	26110000	0.634446	NBEA
12	26080001	26130000	0.634191	NBEA
20	67840001	67890000	0.634147	ADAMTS16
9	93380001	93430000	0.633917	ARID1B
14	37100001	37150000	0.633855	UBE2W
20	71560001	71610000	0.633752	SLC9A3
24	23800001	23850000	0.633675	CCDC178
19	46980001	47030000	0.632769	TLK2
7	50020001	50070000	0.632254	CTNNA1
19	42580001	42630000	0.632237	LOC107131525|NAGLU|HSD17B1|ATP6V0A1
29	7360001	7410000	0.632204	LOC512612|CTSC
10	78560001	78610000	0.632155	CCDC196|GPHN
15	30900001	30950000	0.632129	POU2F3|TMEM136|ARHGEF12
13	43380001	43430000	0.632028	LOC782061|LOC112449293
7	50080001	50130000	0.631959	CTNNA1
10	36320001	36370000	0.63188	GCHFR|C10H15orf62|ZFYVE19|DNAJC17|PPP1R14D
7	49060001	49110000	0.631782	KLHL3
19	11840001	11890000	0.631782	BCAS3
2	129140001	129190000	0.631757	ELOA
3	12820001	12870000	0.631679	FCRL5
19	46140001	46190000	0.631395	KANSL1
18	12320001	12370000	0.631124	FOXF1|MTHFSD
7	49960001	50010000	0.631071	CTNNA1
1	83400001	83450000	0.630924	KLHL24|YEATS2
19	46660001	46710000	0.630535	LOC112442576
12	29180001	29230000	0.630126	RXFP2
15	30920001	30970000	0.630035	ARHGEF12
14	45000001	45050000	0.629947	MAL2
14	37060001	37110000	0.62965	STAU2|UBE2W
7	50100001	50150000	0.629487	CTNNA1
20	2940001	2990000	0.629376	RANBP17
7	49580001	49630000	0.628923	LOC101902951|KIF20A|NME5|BRD8|CDC23
19	11880001	11930000	0.628851	BCAS3
20	12840001	12890000	0.628832	MAST4
12	29200001	29250000	0.628819	RXFP2
14	44180001	44230000	0.628655	PAG1
24	23620001	23670000	0.628427	ASXL3
20	2960001	3010000	0.627588	RANBP17
18	13520001	13570000	0.62717	ZNF469
1	83960001	84010000	0.626647	MCCC1
2	125840001	125890000	0.626608	WASF2
15	30040001	30090000	0.62647	LOC101903835
23	13600001	13650000	0.626398	KIF6
16	46520001	46570000	0.626379	CAMTA1
18	13500001	13550000	0.626307	ZNF469
7	50880001	50930000	0.625906	CXXC5
24	23600001	23650000	0.625786	ASXL3
13	42900001	42950000	0.62577	ANKRD16|GDI2
1	83420001	83470000	0.625666	KLHL24
19	46600001	46650000	0.62539	LOC112442750|LOC112442751
13	48080001	48130000	0.625191	CHGB|TRMT6|MCM8
12	86660001	86710000	0.625183	ADPRHL1|DCUN1D2|TMCO3
12	26380001	26430000	0.624926	NBEA
1	83640001	83690000	0.624786	MCF2L2
7	50920001	50970000	0.62444	PSD2
10	78540001	78590000	0.624359	CCDC196|GPHN
1	139320001	139370000	0.624227	BRWD1
7	50240001	50290000	0.623317	CTNNA1|SIL1
7	49140001	49190000	0.622918	KLHL3
19	28240001	28290000	0.622491	MFSD6L|CCDC42
19	28320001	28370000	0.622304	PIK3R5|PIK3R6
7	49600001	49650000	0.622143	KIF20A|BRD8|CDC23
16	40800001	40850000	0.621951	TNFSF4
15	28920001	28970000	0.621929	MPZL3|MPZL2
7	49980001	50030000	0.621595	CTNNA1
9	93360001	93410000	0.621201	ARID1B
23	15440001	15490000	0.621162	MDFI
5	28560001	28610000	0.620055	POU6F1
13	42820001	42870000	0.619915	ABHD12
7	50120001	50170000	0.619592	CTNNA1
10	28120001	28170000	0.618622	LOC504344
7	50000001	50050000	0.618494	CTNNA1
12	26360001	26410000	0.618185	NBEA
7	84180001	84230000	0.617978	EDIL3
2	125920001	125970000	0.617802	SYTL1|TMEM222|MAP3K6|WDTC1
7	50980001	51030000	0.616968	PSD2
20	67780001	67830000	0.616927	ADAMTS16
19	42520001	42570000	0.61678	CAVIN1|ATP6V0A1
12	26400001	26450000	0.616704	NBEA
10	78520001	78570000	0.616406	CCDC196|GPHN
1	83480001	83530000	0.61625	KLHL24
7	49440001	49490000	0.615601	FAM13B
1	144100001	144150000	0.615226	GATD3A|TRAPPC10|PWP2
20	38460001	38510000	0.615211	SPEF2
11	65840001	65890000	0.6151	ETAA1
10	78500001	78550000	0.614858	CCDC196
3	119880001	119930000	0.614635	GPC1|ANKMY1
7	49620001	49670000	0.614596	KIF20A|CDC23
20	2920001	2970000	0.614284	RANBP17
13	22980001	23030000	0.614125	DNAJC1
9	93900001	93950000	0.614117	LDHAL6B|TMEM242
3	119960001	120010000	0.614105	RNPEPL1|CAPN10|GPR35
20	2980001	3030000	0.613372	RANBP17
11	104620001	104670000	0.613364	VAV2
7	16480001	16530000	0.613292	STXBP2|RETN|MCEMP1|TRAPPC5
19	50900001	50950000	0.613214	ASPSCR1|NOTUM
20	2780001	2830000	0.613027	RANBP17
7	49420001	49470000	0.612946	FAM13B
2	125900001	125950000	0.612903	CD164L2|FCN3|SYTL1|TMEM222|MAP3K6
14	43680001	43730000	0.612682	ZBTB10
11	104640001	104690000	0.612306	VAV2
20	67800001	67850000	0.612209	ADAMTS16
3	119920001	119970000	0.612207	DUSP28|RNPEPL1|ANKMY1
15	28900001	28950000	0.612113	JAML|MPZL3|MPZL2
7	53380001	53430000	0.611998	LOC100847454
10	36300001	36350000	0.611898	RMDN3|GCHFR|C10H15orf62|ZFYVE19|DNAJC17
16	46480001	46530000	0.611592	CAMTA1
12	26040001	26090000	0.611513	NBEA
13	57480001	57530000	0.611452	GNAS|LOC101909083|LOC112449315
15	28880001	28930000	0.611141	JAML|MPZL3
12	26100001	26150000	0.610752	NBEA
20	2760001	2810000	0.610484	RANBP17
3	92660001	92710000	0.610062	GLIS1
2	23720001	23770000	0.610059	RAPGEF4
7	49680001	49730000	0.609763	GFRA3|CDC25C
13	42880001	42930000	0.609716	ANKRD16|GDI2
4	62900001	62950000	0.609542	BMPER
7	49080001	49130000	0.609353	KLHL3
1	82920001	82970000	0.609297	ALG3|ABCF3|ECE2|CAMK2N2|VWA5B2
12	26340001	26390000	0.609277	NBEA
16	2880001	2930000	0.608999	RBBP5
22	48200001	48250000	0.608838	PBRM1
20	67820001	67870000	0.608731	ADAMTS16
1	82940001	82990000	0.608682	ABCF3|AP2M1|VWA5B2|DVL3
20	2240001	2290000	0.608674	KCNMB1|KCNIP1
1	82880001	82930000	0.607545	ALG3|PSMD2|ECE2|CAMK2N2
7	49660001	49710000	0.607399	GFRA3|CDC25C
7	49760001	49810000	0.607262	REEP2|KDM3B
25	21180001	21230000	0.606241	GGA2|EARS2|UBFD1
20	38440001	38490000	0.605479	SPEF2
2	129100001	129150000	0.605378	GALE|LYPLA2|PITHD1|ELOA|HMGCL
12	14780001	14830000	0.605204	TSC22D1
10	84760001	84810000	0.605192	NUMB
19	28280001	28330000	0.605106	MFSD6L|PIK3R6
13	43820001	43870000	0.604923	LOC112441521|20ALPHA-HSD
7	50140001	50190000	0.604881	CTNNA1
8	99860001	99910000	0.604593	TXNDC8|SVEP1
22	48180001	48230000	0.604405	PBRM1
7	49460001	49510000	0.604398	FAM13B
29	7340001	7390000	0.603865	LOC512612|CTSC
16	2940001	2990000	0.603763	DSTYK
3	119940001	119990000	0.603695	DUSP28|RNPEPL1|CAPN10|GPR35|ANKMY1
2	130780001	130830000	0.603575	LOC515042|CELA3B
16	2920001	2970000	0.603123	DSTYK
1	142220001	142270000	0.603117	ZBTB21
13	22380001	22430000	0.60301	C13H10orf113|NEBL
10	28100001	28150000	0.602992	LOC788778
12	26320001	26370000	0.602645	NBEA
12	86560001	86610000	0.602499	LAMP1|CUL4A|GRTP1
5	56880001	56930000	0.60243	SPRYD4|GLS2|MIP|RBMS2
16	4840001	4890000	0.602273	YOD1|C16H1orf116|PFKFB2
1	142180001	142230000	0.602247	C2CD2
13	23000001	23050000	0.602054	DNAJC1
10	78580001	78630000	0.602024	GPHN
10	28360001	28410000	0.601948	EMC4|KATNBL1|SLC12A6
12	29240001	29290000	0.601931	RXFP2
14	43660001	43710000	0.601547	ZBTB10
19	46960001	47010000	0.601518	TLK2
13	56700001	56750000	0.601445	PHACTR3
2	130660001	130710000	0.601297	WNT4
12	15340001	15390000	0.600667	KCTD4|GTF2F2
9	93400001	93450000	0.600241	ARID1B
1	87920001	87970000	0.599874	PIK3CA
20	71680001	71730000	0.599759	AHRR
1	83380001	83430000	0.599692	YEATS2
12	26420001	26470000	0.599501	NBEA
7	49380001	49430000	0.598946	PKD2L2|FAM13B
20	71660001	71710000	0.598722	EXOC3|AHRR
14	43620001	43670000	0.598493	ZBTB10
7	49640001	49690000	0.598382	CDC23|GFRA3
1	82900001	82950000	0.5981	ALG3|ECE2|CAMK2N2|VWA5B2
2	129160001	129210000	0.598054	RPL11
2	125940001	125990000	0.598024	SYTL1|TMEM222|WDTC1
1	3780001	3830000	0.597603	SOD1|SCAF4
14	36840001	36890000	0.597585	STAU2
7	49560001	49610000	0.597276	LOC101902951|NME5|BRD8
19	50960001	51010000	0.597064	PYCR1|SIRT7|NPB|ANAPC11|MAFG|ALYREF|PCYT2
10	28300001	28350000	0.596728	NOP10|SLC12A6
2	129080001	129130000	0.596544	GALE|LYPLA2|PITHD1|HMGCL
19	28300001	28350000	0.596464	PIK3R6
19	46540001	46590000	0.595903	LOC112442750|EFCAB13
3	92120001	92170000	0.595867	TCEANC2
11	104540001	104590000	0.595731	SARDH|VAV2
19	8940001	8990000	0.595594	LOC508468
24	19560001	19610000	0.595143	CELF4
2	125700001	125750000	0.595083	AHDC1|FGR
16	40820001	40870000	0.595065	TNFSF4
13	57500001	57550000	0.595009	GNAS|LOC101909083|LOC112449315
20	38480001	38530000	0.594963	SPEF2
7	53400001	53450000	0.594919	LOC100847454
11	104680001	104730000	0.594856	VAV2
14	36620001	36670000	0.594613	RPL7|RDH10
10	28320001	28370000	0.59427	SLC12A6
12	26440001	26490000	0.593947	NBEA
10	85920001	85970000	0.593864	AREL1
13	42840001	42890000	0.593845	ANKRD16|ABHD12
16	40780001	40830000	0.593727	TNFSF4
10	28080001	28130000	0.593323	LOC788790|LOC788778
16	46580001	46630000	0.593301	CAMTA1
14	55940001	55990000	0.59287	EMC2
1	94800001	94850000	0.592606	NCEH1
13	23060001	23110000	0.592461	DNAJC1
14	36640001	36690000	0.592322	RDH10
10	84840001	84890000	0.592077	NUMB
7	50160001	50210000	0.592059	LRRTM2|CTNNA1
19	46060001	46110000	0.591954	KANSL1
7	50660001	50710000	0.591946	MZB1|PROB1|SLC23A1|SPATA24|DNAJC18
5	47620001	47670000	0.591926	LLPH|TMBIM4|IRAK3
20	12820001	12870000	0.591116	MAST4
5	28800001	28850000	0.591112	LOC512464
13	23040001	23090000	0.591	DNAJC1
12	15320001	15370000	0.590979	KCTD4|GTF2F2
19	46520001	46570000	0.590912	EFCAB13
18	12340001	12390000	0.5909	FOXF1|FOXC2|MTHFSD
24	23820001	23870000	0.59085	CCDC178
20	71580001	71630000	0.590724	SLC9A3
12	14700001	14750000	0.59047	TSC22D1
1	144140001	144190000	0.590372	GATD3A|PWP2
12	14760001	14810000	0.590195	TSC22D1
25	13160001	13210000	0.590129	MKL2
2	125860001	125910000	0.590031	CD164L2|GPR3|WASF2
7	51420001	51470000	0.590015	PFDN1|CYSTM1
12	26300001	26350000	0.589954	NBEA
10	84600001	84650000	0.589562	RBM25|PSEN1
7	57500001	57550000	0.589428	POU4F3
23	13560001	13610000	0.589235	KIF6
12	86700001	86750000	0.589083	ATP4B|TMCO3|TFDP1
16	2860001	2910000	0.588668	TMEM81|RBBP5
3	92140001	92190000	0.588638	TMEM59|TCEANC2
2	129480001	129530000	0.588546	ZNF436|HNRNPR
8	99720001	99770000	0.588542	C8H9orf152|AKAP2
20	67760001	67810000	0.588359	ADAMTS16
1	141980001	142030000	0.588319	RIPK4
1	86320001	86370000	0.588142	CCDC39
13	51480001	51530000	0.588108	SIGLEC1|GFRA4|ADAM33
16	51220001	51270000	0.58804	LOC112441769|C1QTNF12|B3GALT6|ACAP3|SCNN1D|UBE2J2
20	71620001	71670000	0.587911	SLC9A3|EXOC3
1	139340001	139390000	0.587793	BRWD1
20	2900001	2950000	0.587735	RANBP17
14	64020001	64070000	0.587434	RNF19A
16	4860001	4910000	0.587371	YOD1|PFKFB2
10	26260001	26310000	0.587352	LOC112448556|LOC783195
3	119980001	120030000	0.587262	AQP12B|CAPN10|GPR35
7	16460001	16510000	0.58726	PET100|PCP2|STXBP2|CAMSAP3|XAB2
1	83360001	83410000	0.587112	YEATS2
1	81180001	81230000	0.586824	ETV5
16	2900001	2950000	0.586721	DSTYK|RBBP5
10	84700001	84750000	0.586585	PAPLN|NUMB
24	23880001	23930000	0.586461	CCDC178
2	130680001	130730000	0.586458	WNT4
1	144260001	144310000	0.586134	AIRE|PFKL
18	46780001	46830000	0.586065	CAPNS1|COX7A1|TBCB|ZNF146|ZNF565
9	102680001	102730000	0.586023	SMOC2
1	94760001	94810000	0.585757	ECT2
15	43840001	43890000	0.585726	RPL27A|ST5
14	44240001	44290000	0.585685	PAG1
16	46500001	46550000	0.585627	CAMTA1
12	31620001	31670000	0.585587	FLT1
2	129180001	129230000	0.585513	RPL11
10	32580001	32630000	0.585413	MEIS2
1	83800001	83850000	0.585312	B3GNT5|MCF2L2
7	49740001	49790000	0.585154	FAM53C|KDM3B
13	54200001	54250000	0.585067	KCNQ2|CHRNA4
22	48220001	48270000	0.58494	PBRM1
24	19540001	19590000	0.58482	CELF4
3	119780001	119830000	0.584808	LOC104970266
12	26020001	26070000	0.584764	NBEA
14	62240001	62290000	0.584682	NCALD
16	45780001	45830000	0.583822	CAMTA1
12	15360001	15410000	0.583783	GTF2F2
2	125660001	125710000	0.583682	IFI6|FGR
24	23900001	23950000	0.58367	CCDC178
1	94780001	94830000	0.583533	NCEH1
10	84900001	84950000	0.583211	RIOX1|HEATR4
1	142240001	142290000	0.582744	ZBTB21
19	46560001	46610000	0.582672	LOC112442750
4	66040001	66090000	0.582663	ZNRF2|LOC107132410
16	4520001	4570000	0.582613	IL10
3	92680001	92730000	0.582489	GLIS1
8	99840001	99890000	0.582264	TXNDC8
2	125880001	125930000	0.581853	CD164L2|FCN3|GPR3|MAP3K6|WASF2
15	29220001	29270000	0.581655	PHLDB1|ARCN1
19	46440001	46490000	0.581305	EFCAB13
25	21200001	21250000	0.581301	EARS2|UBFD1
13	42920001	42970000	0.581219	GDI2|FAM208B
13	42860001	42910000	0.581117	ANKRD16|ABHD12
1	3760001	3810000	0.580911	SCAF4
19	46820001	46870000	0.580711	EFCAB3|METTL2A|LOC107131538
19	15440001	15490000	0.580637	TMEM132E
11	104700001	104750000	0.580446	VAV2
4	43640001	43690000	0.580407	PTPN12
18	13540001	13590000	0.580204	ZNF469
5	47600001	47650000	0.580134	TMBIM4|IRAK3
13	42800001	42850000	0.580029	PYGB|ABHD12
20	71640001	71690000	0.579964	SLC9A3|EXOC3
3	119800001	119850000	0.579893	LOC104970266
16	46460001	46510000	0.579766	CAMTA1
1	3800001	3850000	0.579654	SOD1|SCAF4
20	3200001	3250000	0.579396	NPM1|FGF18
15	28480001	28530000	0.579122	FXYD2|FXYD6
12	86720001	86770000	0.578994	ATP4B|TFDP1|GRK1
4	63300001	63350000	0.57886	BBS9
4	63380001	63430000	0.5788	BBS9
12	26000001	26050000	0.578394	NBEA
15	61660001	61710000	0.578366	DCDC1
20	2740001	2790000	0.578304	RANBP17
5	47460001	47510000	0.578188	HELB|GRIP1
20	2220001	2270000	0.577688	KCNMB1|KCNIP1
20	71600001	71650000	0.577452	SLC9A3|EXOC3
5	28540001	28590000	0.577341	DAZAP2|SMAGP|POU6F1
8	98860001	98910000	0.577264	EPB41L4B
7	52920001	52970000	0.577254	KIAA0141|PCDH1
19	46580001	46630000	0.577208	LOC112442750
7	11700001	11750000	0.576947	RFX1|DCAF15
10	28340001	28390000	0.576892	EMC4|SLC12A6
16	6920001	6970000	0.57679	LOC101907330
1	83700001	83750000	0.57637	MCF2L2
5	28580001	28630000	0.576299	TFCP2|POU6F1
13	23020001	23070000	0.576276	DNAJC1
1	81160001	81210000	0.576226	ETV5
11	104660001	104710000	0.576175	VAV2
24	24780001	24830000	0.576129	GAREM1
16	51280001	51330000	0.575892	TNFRSF4|TNFRSF18|SDF4|TTLL10
10	84780001	84830000	0.575774	NUMB
4	63280001	63330000	0.57537	BBS9
19	15420001	15470000	0.575317	TMEM132E
19	12300001	12350000	0.57519	PPM1D
12	14800001	14850000	0.575168	TSC22D1
14	36860001	36910000	0.575121	STAU2
24	23860001	23910000	0.575017	CCDC178
16	42160001	42210000	0.574606	DISP3
7	45880001	45930000	0.574561	CDKL3
14	64000001	64050000	0.573966	RNF19A
16	51200001	51250000	0.573905	INTS11|PUSL1|LOC112441769|CPTP|ACAP3|SCNN1D|UBE2J2
19	12320001	12370000	0.573582	PPM1D
15	44360001	44410000	0.573274	RIC3
19	11900001	11950000	0.573249	BCAS3
20	2800001	2850000	0.573214	RANBP17
1	144000001	144050000	0.573054	AGPAT3
2	129500001	129550000	0.573013	HNRNPR
3	12780001	12830000	0.572999	FCRL5
3	119860001	119910000	0.572589	GPC1|ANKMY1
12	26280001	26330000	0.572364	NBEA
20	71700001	71750000	0.572113	AHRR
3	91900001	91950000	0.57209	SSBP3
9	93420001	93470000	0.571751	ARID1B
24	19460001	19510000	0.571349	CELF4
1	86000001	86050000	0.571244	DNAJC19|FXR1
7	49720001	49770000	0.571148	SLBP2|CDC25C|FAM53C|KDM3B
2	125680001	125730000	0.57069	AHDC1|FGR
7	52620001	52670000	0.570679	DIAPH1
14	43640001	43690000	0.570524	ZBTB10
1	86020001	86070000	0.570426	DNAJC19|FXR1
16	45680001	45730000	0.570329	CAMTA1
18	46760001	46810000	0.570251	OVOL3|POLR2I|CAPNS1|COX7A1|WDR62|TBCB|ZNF146
11	104380001	104430000	0.570242	MYMK|ADAMTSL2
4	98300001	98350000	0.570209	BPGM
1	87900001	87950000	0.570185	PIK3CA
19	30960001	31010000	0.570028	MYOCD
23	11920001	11970000	0.569953	ZFAND3
23	11900001	11950000	0.5698	ZFAND3
20	67860001	67910000	0.569786	ADAMTS16
19	30980001	31030000	0.569533	MYOCD
1	94820001	94870000	0.569447	NCEH1
8	63540001	63590000	0.569441	GABBR2
10	36340001	36390000	0.569308	ZFYVE19|DNAJC17|PPP1R14D|SPINT1
10	84480001	84530000	0.569253	DCAF4|ZFYVE1
16	50580001	50630000	0.569086	PRKCZ|FAAP20
16	4820001	4870000	0.568931	YOD1|C16H1orf116
15	29240001	29290000	0.568836	PHLDB1|ARCN1
15	29200001	29250000	0.568726	TMEM25|IFT46|ARCN1
20	2860001	2910000	0.568663	RANBP17
7	49700001	49750000	0.56822	SLBP2|CDC25C|FAM53C|KDM3B
19	42500001	42550000	0.568108	CAVIN1
7	53020001	53070000	0.568093	PCDH12|RNF14|GNPDA1
11	104440001	104490000	0.568072	ADAMTSL2|FAM163B
1	144020001	144070000	0.568009	AGPAT3|TRAPPC10
3	92160001	92210000	0.567816	TMEM59|TCEANC2
16	52180001	52230000	0.567513	FHAD1
20	2880001	2930000	0.567499	RANBP17
22	48160001	48210000	0.567403	GNL3|GLT8D1|PBRM1
7	45860001	45910000	0.567357	PPP2CA|CDKL3
14	36820001	36870000	0.567093	STAU2
2	126100001	126150000	0.566723	SLC9A1
16	50540001	50590000	0.566671	SKI
4	98280001	98330000	0.5666	BPGM
5	75620001	75670000	0.56657	C1QTNF6|SSTR3|RAC2
15	28460001	28510000	0.56655	FXYD2|FXYD6|DSCAML1
7	49320001	49370000	0.566327	LOC104969184|MYOT|PKD2L2
20	12800001	12850000	0.5663	MAST4
1	56720001	56770000	0.566256	ABHD10|TAGLN3|PHLDB2
10	85900001	85950000	0.565801	AREL1
19	15460001	15510000	0.565738	TMEM132E
19	12400001	12450000	0.565508	APPBP2
7	70740001	70790000	0.565488	RNF145
20	2260001	2310000	0.565286	KCNMB1|KCNIP1
19	27440001	27490000	0.565276	DNAH2
23	15480001	15530000	0.565185	TFEB
13	20960001	21010000	0.565141	MALRD1
16	51240001	51290000	0.565136	C1QTNF12|B3GALT6|TNFRSF4|SDF4|UBE2J2
16	50560001	50610000	0.564992	SKI|PRKCZ|FAAP20
20	38380001	38430000	0.56496	SPEF2
14	47580001	47630000	0.564786	EIF3H
16	42180001	42230000	0.564762	DISP3
18	5240001	5290000	0.56459	WWOX
2	128920001	128970000	0.564524	SRSF10|PNRC2
20	3000001	3050000	0.564494	RANBP17
12	29220001	29270000	0.564291	RXFP2
1	83120001	83170000	0.563896	ABCC5
7	70760001	70810000	0.563883	RNF145
13	54180001	54230000	0.563748	KCNQ2
3	119820001	119870000	0.563638	LOC104970266|GPC1
15	43960001	44010000	0.563564	STK33
4	66020001	66070000	0.563528	ZNRF2|LOC107132410
20	13040001	13090000	0.563354	MAST4
16	50780001	50830000	0.563266	CFAP74
5	56900001	56950000	0.563073	SPRYD4|GLS2|MIP|TIMELESS|RBMS2
10	32600001	32650000	0.562953	MEIS2
4	43620001	43670000	0.562952	PTPN12
5	58660001	58710000	0.562939	LOC787991
3	74100001	74150000	0.56266	ZRANB2
12	16060001	16110000	0.562451	ZC3H13
8	63560001	63610000	0.561998	GABBR2
4	63240001	63290000	0.561855	BBS9
16	71420001	71470000	0.561815	INTS7|DTL
20	2840001	2890000	0.561757	RANBP17
9	95340001	95390000	0.561734	TAGAP
29	37740001	37790000	0.561654	PAG5
5	47580001	47630000	0.561324	IRAK3
13	51460001	51510000	0.561187	HSPA12B|SIGLEC1
16	51160001	51210000	0.561169	MXRA8|TAS1R3|INTS11|DVL1|CPTP
4	66000001	66050000	0.560991	ZNRF2
5	28060001	28110000	0.560907	SCN8A
16	51180001	51230000	0.560889	TAS1R3|INTS11|PUSL1|DVL1|CPTP|ACAP3|SCNN1D
11	104720001	104770000	0.560749	VAV2
12	31600001	31650000	0.560389	FLT1
13	43780001	43830000	0.559961	20ALPHA-HSD|LOC506594
24	19480001	19530000	0.559799	CELF4
7	52640001	52690000	0.559703	DIAPH1
1	139200001	139250000	0.559412	PSMG1|BRWD1
15	42820001	42870000	0.559253	SBF2
3	74120001	74170000	0.559207	ZRANB2
10	78600001	78650000	0.559108	GPHN
13	23080001	23130000	0.558942	DNAJC1
10	85840001	85890000	0.558911	LTBP2
15	30940001	30990000	0.558834	ARHGEF12
7	16520001	16570000	0.558813	MCEMP1|TRAPPC5|FCER2|CLEC4G
2	9460001	9510000	0.55867	ZSWIM2
18	46740001	46790000	0.558562	OVOL3|POLR2I|WDR62|TBCB
9	102700001	102750000	0.558474	SMOC2
1	86340001	86390000	0.558418	CCDC39|TTC14
22	48240001	48290000	0.557939	SMIM4|PBRM1
16	51260001	51310000	0.557911	B3GALT6|TNFRSF4|TNFRSF18|SDF4|TTLL10
13	56680001	56730000	0.557849	PHACTR3|SYCP2
13	42660001	42710000	0.557829	ACSS1|VSX1
14	42960001	43010000	0.557639	HEY1
15	43880001	43930000	0.557574	RPL27A|TRIM66
10	85820001	85870000	0.557542	LTBP2
1	44520001	44570000	0.557409	TBC1D23
15	42780001	42830000	0.55725	SBF2
16	4800001	4850000	0.55712	C16H1orf116
12	26260001	26310000	0.556961	NBEA
16	50520001	50570000	0.556951	SKI
7	51400001	51450000	0.556895	PFDN1|CYSTM1
24	24760001	24810000	0.556791	GAREM1
11	74260001	74310000	0.55671	DNAJC27
20	2820001	2870000	0.55651	RANBP17
1	44100001	44150000	0.556295	CMSS1|FILIP1L
15	28860001	28910000	0.556264	SCN2B|JAML
5	56740001	56790000	0.556191	ATP5F1B|NACA|PTGES3
11	104260001	104310000	0.556116	LOC100139115|REXO4|SURF2|SURF4|STKLD1
12	16100001	16150000	0.555665	CPB2|ZC3H13
4	63720001	63770000	0.555624	RP9|NT5C3A|BBS9
1	86060001	86110000	0.555508	FXR1
14	45060001	45110000	0.555422	COLEC10
12	86680001	86730000	0.555408	DCUN1D2|TMCO3|TFDP1
1	144120001	144170000	0.555077	GATD3A|TRAPPC10|PWP2
19	46680001	46730000	0.555064	LOC112442576|LOC107131538
15	29680001	29730000	0.55487	DPAGT1|C2CD2L|HINFP
7	84160001	84210000	0.554843	EDIL3
14	44480001	44530000	0.554722	FABP5
19	42280001	42330000	0.554687	GHDC|RAB5C|KCNH4|HCRT|STAT5B
13	56580001	56630000	0.554402	PPP1R3D|CDH26|FAM217B|SYCP2
3	45520001	45570000	0.554372	DPYD
8	99740001	99790000	0.554298	C8H9orf152
21	6780001	6830000	0.554274	LYSMD4
15	44340001	44390000	0.554239	RIC3
16	50760001	50810000	0.554231	CFAP74
19	50980001	51030000	0.554194	SIRT7|NPB|ANAPC11|ARHGDIA|ALYREF|PCYT2
7	50180001	50230000	0.553945	LRRTM2|CTNNA1
16	2960001	3010000	0.553865	DSTYK|TMCC2
19	27420001	27470000	0.553796	DNAH2
1	136200001	136250000	0.553734	TMEM108
13	49140001	49190000	0.553725	BMP2
8	98880001	98930000	0.553723	PTPN3
16	41500001	41550000	0.553668	TNFRSF1B
5	56780001	56830000	0.553493	ATP5F1B|PTGES3|BAZ2A|RBMS2
10	84920001	84970000	0.553477	RIOX1|HEATR4
14	43700001	43750000	0.553413	ZBTB10
16	4540001	4590000	0.553392	IL10
22	48560001	48610000	0.553083	GLYCTK|DNAH1
14	37040001	37090000	0.552687	STAU2|UBE2W
1	144220001	144270000	0.552665	ICOSLG|DNMT3L
15	62040001	62090000	0.552643	DCDC1
14	64040001	64090000	0.552528	RNF19A
17	57920001	57970000	0.552489	TESC|FBXO21
13	49160001	49210000	0.552456	BMP2
2	126060001	126110000	0.552309	SLC9A1
2	130640001	130690000	0.552222	WNT4
13	22360001	22410000	0.552063	NEBL
7	49480001	49530000	0.551972	WNT8A|FAM13B
7	12280001	12330000	0.551913	CACNA1A
5	56860001	56910000	0.551865	RBMS2
24	23940001	23990000	0.551855	CCDC178
1	143980001	144030000	0.551726	AGPAT3
2	129060001	129110000	0.551713	FUCA1|HMGCL
5	56760001	56810000	0.551713	ATP5F1B|PTGES3|BAZ2A
16	3320001	3370000	0.551693	MFSD4A
13	42380001	42430000	0.551689	SYNDIG1
15	42800001	42850000	0.551314	SBF2
11	100540001	100590000	0.551193	NCS1|HMCN2
20	2100001	2150000	0.551124	C20H5orf58|LCP2
7	11680001	11730000	0.551063	RFX1|DCAF15
20	71720001	71770000	0.551058	AHRR
7	49540001	49590000	0.551018	LOC101902951|NME5
5	56820001	56870000	0.551005	BAZ2A|RBMS2
13	58960001	59010000	0.550979	BMP7
16	50600001	50650000	0.550959	PRKCZ
24	23960001	24010000	0.550886	CCDC178
1	86080001	86130000	0.550856	FXR1
8	57840001	57890000	0.550853	LOC112447808
12	16080001	16130000	0.55081	ZC3H13
15	30980001	31030000	0.550735	ARHGEF12
7	16680001	16730000	0.550633	CTXN1|TIMM44|ELAVL1
12	86540001	86590000	0.55055	PCID2|CUL4A
11	104580001	104630000	0.550444	SARDH|VAV2
3	92940001	92990000	0.55033	LRP8
19	27860001	27910000	0.550233	RANGRF|SLC25A35|CTC1|PFAS
10	85140001	85190000	0.550221	ELMSAN1
7	51440001	51490000	0.550083	PFDN1
8	56260001	56310000	0.549913	LOC112447807
15	30640001	30690000	0.549787	TRIM29
1	144240001	144290000	0.549771	DNMT3L|AIRE
16	45700001	45750000	0.549666	CAMTA1
1	94740001	94790000	0.549534	ECT2
3	91880001	91930000	0.549488	SSBP3
1	81100001	81150000	0.549407	ETV5|DGKG
4	63420001	63470000	0.549402	BBS9
16	51300001	51350000	0.54936	TTLL10
15	29520001	29570000	0.549181	FOXR1|BCL9L|UPK2
19	46720001	46770000	0.548906	LOC107131538
19	46420001	46470000	0.54883	EFCAB13
19	27460001	27510000	0.548794	DNAH2
1	87940001	87990000	0.548431	PIK3CA
14	37140001	37190000	0.548332	UBE2W
18	12300001	12350000	0.54813	FOXF1
4	66060001	66110000	0.548118	LOC107132410
24	23580001	23630000	0.548104	ASXL3
9	95320001	95370000	0.548015	RSPH3|TAGAP
4	77600001	77650000	0.54798	HECW1
14	45840001	45890000	0.547978	SAMD12
19	27840001	27890000	0.547812	AURKB|CTC1|PFAS
4	65980001	66030000	0.547801	ZNRF2
5	72320001	72370000	0.547632	LARGE1
3	45540001	45590000	0.547619	DPYD
21	6640001	6690000	0.547504	ADAMTS17
1	83620001	83670000	0.547336	MCF2L2
16	45920001	45970000	0.546951	CAMTA1
20	38400001	38450000	0.546824	SPEF2
12	14620001	14670000	0.546713	SERP2
13	48100001	48150000	0.546577	TRMT6|MCM8
12	86740001	86790000	0.546523	ATP4B|GRK1|TMEM255B
5	56800001	56850000	0.546499	BAZ2A|RBMS2
14	45300001	45350000	0.546231	TNFRSF11B
1	81120001	81170000	0.546228	ETV5
12	25980001	26030000	0.546123	NBEA
24	23640001	23690000	0.545741	ASXL3
16	4580001	4630000	0.545503	IL19
21	56380001	56430000	0.545414	CATSPERB
1	83340001	83390000	0.545367	YEATS2
20	71520001	71570000	0.545264	CEP72
22	52280001	52330000	0.545219	NGP|PTPN23|KLHL18
16	49380001	49430000	0.544916	TPRG1L|TP73|WRAP73
10	26240001	26290000	0.544876	BRB|LOC112448556|LOC783195
4	63260001	63310000	0.544723	BBS9
2	129280001	129330000	0.544616	ID3|E2F2
13	57460001	57510000	0.544552	GNAS|LOC101909083|LOC112449315
16	51480001	51530000	0.544514	NOC2L|HES4|PERM1|SAMD11|KLHL17
29	7400001	7450000	0.544485	CTSC
4	57220001	57270000	0.544474	LRRN3|IMMP2L
15	62060001	62110000	0.544254	DCDC1
13	43740001	43790000	0.544177	LOC782922|LOC506594
15	29700001	29750000	0.544106	HINFP|ABCG4
10	9840001	9890000	0.54397	ARSB
11	104520001	104570000	0.543934	SARDH
1	57060001	57110000	0.543913	SLC9C1|CD200
14	63700001	63750000	0.543715	SNX31
25	13140001	13190000	0.54369	MKL2
1	86040001	86090000	0.543519	DNAJC19|FXR1
22	50440001	50490000	0.543491	CDHR4|GMPPB|RNF123|IP6K1
13	56560001	56610000	0.54339	PPP1R3D|CDH26|FAM217B
19	27540001	27590000	0.54332	TMEM88|NAA38|CYB5D1|CHD3|RNF227|KDM6B
3	98860001	98910000	0.543261	CMPK1
10	78760001	78810000	0.54318	GPHN
20	12860001	12910000	0.543156	MAST4
19	46880001	46930000	0.543123	TLK2
18	5260001	5310000	0.543087	WWOX
19	35280001	35330000	0.54302	KCNJ12
20	38360001	38410000	0.542737	SPEF2
22	50280001	50330000	0.542705	RBM6
1	56700001	56750000	0.542673	ABHD10|PHLDB2
22	48540001	48590000	0.542665	GLYCTK|DNAH1
5	29200001	29250000	0.542622	DIP2B
14	47560001	47610000	0.542581	EIF3H
10	78740001	78790000	0.542516	GPHN
19	46160001	46210000	0.542507	CDC27|KANSL1
21	55660001	55710000	0.542436	FRMD5
20	38420001	38470000	0.542406	SPEF2
26	41480001	41530000	0.542387	FGFR2
10	36280001	36330000	0.542285	RMDN3|GCHFR|C10H15orf62|RAD51|DNAJC17
10	36140001	36190000	0.542209	RPUSD2|CCDC32|KNL1
11	104360001	104410000	0.542088	CACFD1|SLC2A6|MYMK
18	13480001	13530000	0.542076	ZNF469
14	63720001	63770000	0.542027	SNX31
1	136220001	136270000	0.541943	TMEM108
7	49300001	49350000	0.541943	LOC104969184|MYOT
3	74260001	74310000	0.541783	PTGER3
19	47000001	47050000	0.541779	TLK2|MRC2
7	50220001	50270000	0.541671	CTNNA1|SIL1
3	74140001	74190000	0.541582	ZRANB2|PTGER3
13	42680001	42730000	0.54138	VSX1
15	44240001	44290000	0.541307	LMO1
9	93540001	93590000	0.541296	ARID1B
20	71460001	71510000	0.541212	LOC104975299|TPPP|CEP72|LOC617224
14	56020001	56070000	0.541176	EMC2
13	23140001	23190000	0.540782	DNAJC1
4	56420001	56470000	0.540775	DOCK4
9	93920001	93970000	0.540696	LDHAL6B|TMEM242
1	136400001	136450000	0.540303	TMEM108
1	82860001	82910000	0.540257	EIF4G1|PSMD2|ECE2
21	21240001	21290000	0.540184	AP3S2
11	74240001	74290000	0.540164	DNAJC27
15	28940001	28990000	0.539844	MPZL3|MPZL2
16	52200001	52250000	0.53979	FHAD1
19	11820001	11870000	0.539735	BCAS3
5	77420001	77470000	0.539684	FGD4
29	7380001	7430000	0.539593	CTSC
7	70720001	70770000	0.539544	RNF145
19	46040001	46090000	0.539448	KANSL1
11	100560001	100610000	0.539435	HMCN2
17	44100001	44150000	0.539307	ZNF140|ZNF891
7	53420001	53470000	0.539272	LOC100847454
12	15300001	15350000	0.539049	KCTD4|GTF2F2
5	47560001	47610000	0.538951	IRAK3
19	27200001	27250000	0.538924	LOC100568284|POLR2A
7	16320001	16370000	0.538876	PEX11G|TEX45|ARHGEF18
1	920001	970000	0.538794	RCAN1
9	102740001	102790000	0.538704	SMOC2
10	35520001	35570000	0.538684	GPR176
15	30660001	30710000	0.538629	TRIM29
19	42300001	42350000	0.538482	GHDC|KCNH4|HCRT|STAT5B
7	84260001	84310000	0.538438	EDIL3
12	87040001	87090000	0.538346	CHAMP1|CDC16|UPF3A
20	2080001	2130000	0.538269	C20H5orf58
2	129460001	129510000	0.538174	TCEA3|ZNF436|HNRNPR
15	62000001	62050000	0.538161	DCDC1
14	44440001	44490000	0.53814	FABP5
16	45660001	45710000	0.537924	CAMTA1
3	74320001	74370000	0.537856	PTGER3
10	28280001	28330000	0.53767	LPCAT4|NOP10|NUTM1|SLC12A6
25	26180001	26230000	0.53731	GDPD3|YPEL3|PPP4C|MAPK3|TBX6|ALDOA
17	58200001	58250000	0.537203	RNFT2
1	83940001	83990000	0.537084	LAMP3|MCCC1
2	126120001	126170000	0.536996	SLC9A1
14	44980001	45030000	0.536973	MAL2
13	61420001	61470000	0.536739	TTLL9|PDRG1
20	12940001	12990000	0.536688	MAST4
5	75640001	75690000	0.536664	SSTR3|RAC2
1	130380001	130430000	0.536644	PIK3CB
16	6900001	6950000	0.536592	LOC101907330
19	12420001	12470000	0.536406	APPBP2
11	74400001	74450000	0.536149	PTRHD1|ADCY3|CENPO|NCOA1
1	135960001	136010000	0.536048	BFSP2
17	57880001	57930000	0.53595	NOS1|FBXO21
7	86240001	86290000	0.535903	COX7C
19	51000001	51050000	0.535846	ANAPC11|ARHGDIA|PPP1R27|ALYREF|P4HB
7	51000001	51050000	0.535838	PSD2|NRG2
4	56380001	56430000	0.535655	DOCK4
14	44460001	44510000	0.535608	FABP5
16	52160001	52210000	0.535298	FHAD1
11	104500001	104550000	0.535272	DBH|SARDH
7	70780001	70830000	0.535171	RNF145
2	129260001	129310000	0.535111	ID3
4	78780001	78830000	0.535073	GLI3
8	99820001	99870000	0.53504	TXNDC8
19	20960001	21010000	0.535035	SSH2
3	74220001	74270000	0.534911	PTGER3
8	48100001	48150000	0.534872	ABHD17B
15	62020001	62070000	0.534855	DCDC1
3	92300001	92350000	0.534851	DIO1|YIPF1|HSPB11
10	36380001	36430000	0.53472	RHOV|SPINT1
16	50500001	50550000	0.534671	SKI|MORN1
13	58440001	58490000	0.534493	PMEPA1
1	135860001	135910000	0.534301	CDV3
2	23300001	23350000	0.534166	CDCA7
2	129780001	129830000	0.534156	KDM1A
15	62320001	62370000	0.534098	ELP4
7	53360001	53410000	0.534069	LOC100847454
17	57900001	57950000	0.533868	FBXO21
7	53320001	53370000	0.533841	SPRY4|LOC100847454
25	26200001	26250000	0.533761	PPP4C|C25H16orf92|TBX6|FAM57B|ALDOA
7	84300001	84350000	0.533433	EDIL3
13	57620001	57670000	0.533427	NPEPL1
7	16660001	16710000	0.533369	LRRC8E|TGFBR3L|CTXN1|MAP2K7|SNAPC2|TIMM44
9	95360001	95410000	0.533228	TAGAP|LOC104969641
10	79120001	79170000	0.533215	FAM71D|MPP5
16	45800001	45850000	0.533171	CAMTA1
13	57520001	57570000	0.533014	GNAS|LOC112449315
19	42260001	42310000	0.532982	GHDC|RAB5C|KCNH4|HCRT
4	5500001	5550000	0.532818	IKZF1
5	48540001	48590000	0.532789	LEMD3
15	29600001	29650000	0.532768	SLC37A4|HYOU1
1	130860001	130910000	0.532684	ARMC8
20	71740001	71790000	0.532623	AHRR|PDCD6
9	93880001	93930000	0.53252	TMEM242
4	56360001	56410000	0.53225	DOCK4
4	49940001	49990000	0.532187	STARD3NL
5	56840001	56890000	0.532186	RBMS2
14	45280001	45330000	0.532171	TNFRSF11B|COLEC10
27	20100001	20150000	0.532155	MICU3
16	50800001	50850000	0.53211	TMEM52|CALML6|CFAP74
5	107500001	107550000	0.53205	NINJ2
14	45740001	45790000	0.531883	SAMD12
17	57300001	57350000	0.531794	KSR2
13	61440001	61490000	0.531746	TTLL9|PDRG1|XKR7
8	99880001	99930000	0.531736	SVEP1
1	135940001	135990000	0.531696	BFSP2
23	11940001	11990000	0.531583	ZFAND3
8	57600001	57650000	0.531577	TLE1|LOC107132697
3	74180001	74230000	0.531531	PTGER3
8	98900001	98950000	0.531449	PTPN3
12	86780001	86830000	0.531406	TMEM255B|GAS6
5	56960001	57010000	0.531244	ApoN|IL23A|TIMELESS|APOF|STAT2
21	6660001	6710000	0.531241	ADAMTS17
19	46840001	46890000	0.531218	EFCAB3|METTL2A
21	7540001	7590000	0.53097	TTC23|SYNM
13	52160001	52210000	0.530951	PTPRA
1	44540001	44590000	0.53089	TBC1D23
20	2120001	2170000	0.530796	C20H5orf58|LCP2
1	44700001	44750000	0.530766	LNP1
21	21000001	21050000	0.530706	TICRR
12	14640001	14690000	0.530667	SERP2|TSC22D1
14	43080001	43130000	0.530649	MRPS28
19	35260001	35310000	0.530482	MAP2K3
19	46900001	46950000	0.530385	TLK2
1	3740001	3790000	0.530324	SCAF4
21	21260001	21310000	0.530258	AP3S2|ARPIN
24	19580001	19630000	0.53024	CELF4
15	61640001	61690000	0.530128	DCDC1
13	49120001	49170000	0.52999	BMP2
3	74240001	74290000	0.52997	PTGER3
7	49100001	49150000	0.529934	KLHL3
12	26240001	26290000	0.52992	NBEA
4	98320001	98370000	0.529905	BPGM
1	82820001	82870000	0.529837	POLR2H|FAM131A|THPO|EIF4G1|CLCN2
13	48060001	48110000	0.529834	CHGB|TRMT6
15	42840001	42890000	0.529828	SBF2
18	13360001	13410000	0.529814	CA5A|BANP
20	3580001	3630000	0.529518	SMIM23
2	34920001	34970000	0.529515	TBR1
13	61660001	61710000	0.529458	TM9SF4|PLAGL2|POFUT1
1	142300001	142350000	0.529304	UMODL1
3	92640001	92690000	0.529261	GLIS1
20	3060001	3110000	0.529167	RANBP17
4	76980001	77030000	0.529032	NUDCD3|CAMK2B
11	104280001	104330000	0.528801	REXO4|STKLD1|ADAMTS13
13	42940001	42990000	0.528772	GDI2|FAM208B
10	36160001	36210000	0.528744	RPUSD2|CCDC32|KNL1
19	12280001	12330000	0.528719	BCAS3|PPM1D
19	52680001	52730000	0.528611	CBX4
5	56980001	57030000	0.52835	ApoN|IL23A|APOF|STAT2|PAN2
4	63340001	63390000	0.528302	BBS9
22	50260001	50310000	0.528285	RBM6
26	42800001	42850000	0.528013	IKZF5|ACADSB
10	12780001	12830000	0.527968	MEGF11
26	41540001	41590000	0.527883	FGFR2
21	21060001	21110000	0.527842	KIF7|PLIN1|WDR93|PEX11A
19	42700001	42750000	0.527818	TUBG2|CCR10|CNTNAP1|PLEKHH3
15	29620001	29670000	0.527609	HYOU1|VPS11|HMBS
1	72180001	72230000	0.527567	ACAP2
15	43980001	44030000	0.527438	STK33
7	52600001	52650000	0.527437	DIAPH1
1	82960001	83010000	0.527434	ABCF3|AP2M1|EIF2B5|DVL3
16	3420001	3470000	0.527384	SLC45A3|NUCKS1
3	92100001	92150000	0.527342	TCEANC2
12	31640001	31690000	0.527218	FLT1
19	27480001	27530000	0.526916	DNAH2|KDM6B
20	70020001	70070000	0.526882	LOC100139061|IRX2
25	14220001	14270000	0.526814	FOPNL|MYH11
14	44120001	44170000	0.526808	PAG1
2	125960001	126010000	0.526687	WDTC1
4	63740001	63790000	0.526582	RP9|NT5C3A
19	22760001	22810000	0.526253	PRPF8|TLCD2
13	54220001	54270000	0.526225	CHRNA4|COL20A1
18	46800001	46850000	0.526053	CAPNS1|COX7A1|ZNF146|ZNF565
16	45940001	45990000	0.525961	CAMTA1
1	57080001	57130000	0.525928	CD200
1	44380001	44430000	0.525781	CMSS1|FILIP1L
10	85880001	85930000	0.525778	LTBP2
7	16540001	16590000	0.525744	FCER2|CD209|CLEC4G
15	29540001	29590000	0.525481	FOXR1|CCDC84|UPK2|RPS25
14	42940001	42990000	0.525264	HEY1
22	50460001	50510000	0.525255	GMPPB|RNF123|MST1|IP6K1
23	15040001	15090000	0.525128	TREML1|LOC531747|TREM2
10	35560001	35610000	0.525072	GPR176|EIF2AK4
1	139360001	139410000	0.524983	HMGN1|BRWD1
12	28760001	28810000	0.524854	ZAR1L|FRY
3	92280001	92330000	0.524803	DIO1|HSPB11
14	45860001	45910000	0.524712	SAMD12
13	52140001	52190000	0.52464	PTPRA
13	61640001	61690000	0.524603	TM9SF4|PLAGL2
7	53340001	53390000	0.524571	SPRY4|LOC100847454
5	28040001	28090000	0.524543	LOC112446637|FIGNL2|SCN8A
2	34020001	34070000	0.52448	LOC112442562|KCNH7|GCA
1	44500001	44550000	0.524464	TMEM30C
4	63400001	63450000	0.524426	BBS9
15	30960001	31010000	0.524419	ARHGEF12
14	60620001	60670000	0.524308	RIMS2
4	77000001	77050000	0.524302	CAMK2B
21	21080001	21130000	0.524267	PLIN1|WDR93|PEX11A
3	120060001	120110000	0.524262	KIF1A
25	21240001	21290000	0.524198	NDUFAB1|PALB2|UBFD1
13	53740001	53790000	0.524121	NPBWR2|OPRL1|MYT1
4	5300001	5350000	0.524112	DDC|GRB10
1	130880001	130930000	0.524047	ARMC8
7	16700001	16750000	0.523994	ELAVL1
4	30580001	30630000	0.523989	LOC104968411
1	86300001	86350000	0.523963	CCDC39
7	50200001	50250000	0.523949	CTNNA1
1	87600001	87650000	0.523919	GNB4
13	57080001	57130000	0.523808	EDN3
10	85060001	85110000	0.523698	ACOT6|DNAL1
19	22780001	22830000	0.523676	PRPF8|WDR81|TLCD2
7	84280001	84330000	0.523554	EDIL3
10	79920001	79970000	0.523518	RAD51B
23	15140001	15190000	0.523491	TREM1
10	44900001	44950000	0.523481	NID2
5	28080001	28130000	0.523376	SCN8A
25	13120001	13170000	0.523365	MKL2
7	52900001	52950000	0.523359	PCDH1
3	74160001	74210000	0.523059	ZRANB2|PTGER3
9	93620001	93670000	0.523013	ARID1B
2	9640001	9690000	0.522994	ITGAV
15	29740001	29790000	0.522988	CCDC153|ABCG4|PDZD3|NLRX1|CBL
15	28960001	29010000	0.522973	CD3E
7	49500001	49550000	0.522921	WNT8A
7	11720001	11770000	0.522885	RFX1|DCAF15|PODNL1|CC2D1A
9	102720001	102770000	0.52281	SMOC2
5	77500001	77550000	0.522803	BICD1
8	105340001	105390000	0.522776	PAPPA
2	129800001	129850000	0.522764	TEX46|KDM1A
10	35540001	35590000	0.522666	GPR176
1	139460001	139510000	0.522526	LCA5L
27	20120001	20170000	0.522488	MICU3
16	42020001	42070000	0.522436	FBXO2|FBXO6|FBXO44
22	50300001	50350000	0.522389	MON1A|RBM6
18	11720001	11770000	0.522338	EMC8|C18H16orf74|COX4I1
8	98660001	98710000	0.522306	TMEM245|FRRS1L
12	25720001	25770000	0.522283	NBEA
7	48720001	48770000	0.52212	SPOCK1
13	61620001	61670000	0.521872	TM9SF4
11	74420001	74470000	0.521744	PTRHD1|CENPO|NCOA1
15	29720001	29770000	0.521708	ABCG4|PDZD3|NLRX1
13	61680001	61730000	0.52165	PLAGL2|POFUT1
19	28540001	28590000	0.521606	NTN1
16	51500001	51550000	0.521516	NOC2L|SAMD11|KLHL17
11	104480001	104530000	0.521441	DBH|SARDH|FAM163B
3	92320001	92370000	0.521361	DIO1|YIPF1|HSPB11
16	71400001	71450000	0.521356	DTL
25	20880001	20930000	0.521308	SCNN1G
10	67200001	67250000	0.521147	SAMD4A
2	130760001	130810000	0.521097	LOC515042
4	63220001	63270000	0.521074	BBS9
16	4740001	4790000	0.52092	FCAMR
23	11880001	11930000	0.520888	ZFAND3
12	28740001	28790000	0.520831	ZAR1L|FRY
16	51140001	51190000	0.520798	CCNL2|MXRA8|AURKAIP1|DVL1
9	93560001	93610000	0.520756	ARID1B
20	3080001	3130000	0.520691	RANBP17
2	126080001	126130000	0.520633	SLC9A1
5	108000001	108050000	0.520615	ERC1
13	55180001	55230000	0.520573	CDH4
27	20140001	20190000	0.520548	MICU3
1	130900001	130950000	0.520484	DBR1|ARMC8
4	77620001	77670000	0.5204	HECW1
1	2320001	2370000	0.520316	IFNAR2
22	48140001	48190000	0.520254	SPCS1|GNL3|NEK4|GLT8D1|PBRM1
8	57620001	57670000	0.520187	TLE1|LOC107132697
21	7560001	7610000	0.5201	TTC23|SYNM
10	79940001	79990000	0.520069	RAD51B
16	45640001	45690000	0.520016	CAMTA1
22	56380001	56430000	0.520001	TMEM40
12	24180001	24230000	0.519993	POSTN
19	28520001	28570000	0.51992	NTN1
4	98340001	98390000	0.519861	BPGM
22	50480001	50530000	0.519834	GMPPB|APEH|RNF123|MST1|BSN|IP6K1
20	13020001	13070000	0.519778	MAST4
7	16440001	16490000	0.519758	PET100|PCP2|STXBP2|CAMSAP3|XAB2
8	55620001	55670000	0.519629	TLE4
13	43760001	43810000	0.519486	20ALPHA-HSD|LOC506594
17	58180001	58230000	0.519442	HRK|RNFT2
5	56720001	56770000	0.519433	PRIM1|NACA|PTGES3
2	34000001	34050000	0.519357	KCNH7
1	136180001	136230000	0.519292	TMEM108
8	98800001	98850000	0.51927	EPB41L4B
3	105480001	105530000	0.519156	NFYC
7	45900001	45950000	0.519133	CDKL3|UBE2B
10	79100001	79150000	0.519116	FAM71D
1	136240001	136290000	0.518875	TMEM108
10	27980001	28030000	0.518838	LOC512085|LOC785082
4	65840001	65890000	0.518763	NOD1
20	2280001	2330000	0.518632	KCNIP1
19	27560001	27610000	0.518458	CHD3|RNF227|KCNAB3
7	52300001	52350000	0.518411	LOC100848138|LOC107131225|LOC100848799|PCDHB11|PCDHB14|LOC786553
15	46620001	46670000	0.518397	SMPD1|APBB1
4	56400001	56450000	0.518372	DOCK4
4	63320001	63370000	0.518358	BBS9
12	25680001	25730000	0.518348	DCLK1
10	103060001	103110000	0.518315	PATL2|B2M
8	102720001	102770000	0.518289	RGS3
10	12800001	12850000	0.518274	MEGF11
14	64340001	64390000	0.517857	RGS22
4	38400001	38450000	0.517856	CACNA2D1
5	107520001	107570000	0.517711	LOC112446768
13	41500001	41550000	0.517634	FOXA2
24	23920001	23970000	0.517543	CCDC178
4	94800001	94850000	0.51752	MKLN1
5	47540001	47590000	0.517432	IRAK3
18	13380001	13430000	0.517374	BANP
10	28000001	28050000	0.517252	LOC785082|LOC515694
14	62220001	62270000	0.517147	NCALD
13	55160001	55210000	0.517079	TAF4|CDH4
15	29180001	29230000	0.517	TMEM25|KMT2A|TTC36|IFT46|ARCN1
7	6440001	6490000	0.516991	SLC35E1|CHERP|MED26
3	92960001	93010000	0.516722	MAGOH|LRP8
9	102660001	102710000	0.516671	SMOC2
19	52160001	52210000	0.516642	LOC509283
20	38340001	38390000	0.516635	SPEF2
14	45820001	45870000	0.516607	SAMD12
17	7580001	7630000	0.516565	DCLK2
1	56740001	56790000	0.516561	LOC112447300|ABHD10|TAGLN3
27	1100001	1150000	0.516533	DLGAP2
4	65680001	65730000	0.516524	GARS|CRHR2
1	142000001	142050000	0.516447	RIPK4
4	57200001	57250000	0.516447	LRRN3|IMMP2L
7	53600001	53650000	0.516337	FGF1|LOC100847454
10	84800001	84850000	0.516304	NUMB
12	16040001	16090000	0.516289	ZC3H13
13	61700001	61750000	0.516267	POFUT1|KIF3B
13	17340001	17390000	0.516169	PFKFB3
15	28840001	28890000	0.516154	SCN2B|JAML|SCN4B
19	46860001	46910000	0.516143	EFCAB3|METTL2A
13	22400001	22450000	0.516083	C13H10orf113|NEBL
11	75240001	75290000	0.516067	KLHL29
13	16900001	16950000	0.516025	PRKCQ
5	28600001	28650000	0.515883	TFCP2
1	130740001	130790000	0.515693	MRAS
12	87020001	87070000	0.515668	LOC100848072|CDC16|UPF3A
13	58160001	58210000	0.515398	C13H20orf85
10	85120001	85170000	0.51527	PNMA1|ELMSAN1
26	42820001	42870000	0.515258	ACADSB
1	73040001	73090000	0.515112	ATP13A3
4	5520001	5570000	0.515031	IKZF1
12	71100001	71150000	0.51489	LOC522174
19	35300001	35350000	0.51486	KCNJ12
4	43820001	43870000	0.514821	GSAP
14	60520001	60570000	0.514758	RIMS2
10	35580001	35630000	0.514724	EIF2AK4
10	76840001	76890000	0.514703	PLEKHG3|SPTB
19	20940001	20990000	0.514678	SSH2
16	45900001	45950000	0.514602	CAMTA1
4	78800001	78850000	0.514506	GLI3
10	79220001	79270000	0.514439	ATP6V1D|EIF2S1|MPP5
4	62260001	62310000	0.514438	NPSR1
16	49400001	49450000	0.514414	TPRG1L|TP73|MEGF6|WRAP73
13	61460001	61510000	0.514379	TTLL9|PDRG1|XKR7
11	37220001	37270000	0.514197	SPTBN1
11	100520001	100570000	0.514134	NCS1
17	71120001	71170000	0.514116	LOC112442062|LOC100847119|IGLL1
7	16300001	16350000	0.514113	PEX11G|ARHGEF18
11	104560001	104610000	0.514077	SARDH|VAV2
13	61200001	61250000	0.514049	COX4I2|BCL2L1
19	28360001	28410000	0.514037	PIK3R5
25	12940001	12990000	0.514024	MKL2
1	22220001	22270000	0.513981	LOC107132175
1	135880001	135930000	0.513941	CDV3
4	63360001	63410000	0.513939	BBS9
11	74380001	74430000	0.513797	ADCY3|CENPO
7	49360001	49410000	0.513788	PKD2L2|FAM13B
14	63840001	63890000	0.513714	ANKRD46
20	38500001	38550000	0.513635	SPEF2
13	61240001	61290000	0.513622	BCL2L1|TPX2
20	3180001	3230000	0.513606	NPM1|FGF18
15	28520001	28570000	0.513462	FXYD6|TMPRSS13
19	27500001	27550000	0.513342	TMEM88|NAA38|CYB5D1|DNAH2|KDM6B
2	9660001	9710000	0.513237	ITGAV
14	60660001	60710000	0.513198	RIMS2
19	38700001	38750000	0.513169	TBX21|TBKBP1
15	36540001	36590000	0.512949	SOX6
20	2200001	2250000	0.512832	KCNIP1
24	24680001	24730000	0.512746	GAREM1
23	11840001	11890000	0.512616	ZFAND3
2	5620001	5670000	0.512586	NAB1
16	43840001	43890000	0.512559	LOC101907127|PIK3CD
19	28480001	28530000	0.51252	NTN1
10	28140001	28190000	0.512438	LOC504344|LOC788740
16	4880001	4930000	0.512419	PFKFB2|C4BPB
4	43600001	43650000	0.512403	PTPN12
7	52500001	52550000	0.512333	LOC101904103|PCDHGB4|PCDHGA8|PCDHGA2
10	84820001	84870000	0.512315	NUMB
3	105500001	105550000	0.512294	NFYC|RIMS3
2	23740001	23790000	0.512287	RAPGEF4
4	103300001	103350000	0.512271	TBXAS1
16	4500001	4550000	0.512183	MAPKAPK2
23	11860001	11910000	0.512094	ZFAND3
14	63740001	63790000	0.512082	SNX31
14	45240001	45290000	0.512059	TNFRSF11B|COLEC10
1	83320001	83370000	0.512022	YEATS2
3	45500001	45550000	0.511989	DPYD
17	44080001	44130000	0.511976	ZNF140
17	44120001	44170000	0.511871	ZNF10|ZNF140|ZNF891
16	6880001	6930000	0.511756	LOC101907330
16	3440001	3490000	0.511711	SLC45A3|NUCKS1
1	130360001	130410000	0.511696	PIK3CB
10	32440001	32490000	0.511567	C10H15orf41
4	65820001	65870000	0.511458	NOD1
4	78840001	78890000	0.511417	GLI3
10	76820001	76870000	0.511398	PLEKHG3
10	67220001	67270000	0.511343	SAMD4A
4	65800001	65850000	0.511315	GGCT|NOD1
19	40520001	40570000	0.511187	CDC6|RARA|WIPF2
20	4740001	4790000	0.511088	ATP6V0E1|CREBRF
13	17420001	17470000	0.511072	RBM17|IL2RA
19	38720001	38770000	0.511048	TBX21|TBKBP1
8	57580001	57630000	0.511036	TLE1|LOC107132697
8	102740001	102790000	0.51102	RGS3
19	51020001	51070000	0.511014	ARHGDIA|PPP1R27|P4HB|MCRIP1|GCGR
17	58220001	58270000	0.510971	C17H12orf49|RNFT2
20	38520001	38570000	0.510792	SPEF2
19	46020001	46070000	0.510727	KANSL1
10	28060001	28110000	0.51049	LOC788797|LOC788790
10	36400001	36450000	0.510315	RHOV|VPS18
15	29660001	29710000	0.510271	H2AFX|DPAGT1|VPS11|HMBS|C2CD2L|HINFP
13	53720001	53770000	0.510149	MYT1
19	11800001	11850000	0.510017	BCAS3
28	42980001	43030000	0.509901	WDFY4|ARHGAP22
15	44380001	44430000	0.509894	RIC3
6	58660001	58710000	0.509872	SMIM14
10	28380001	28430000	0.509857	EMC4|KATNBL1|SLC12A6
20	71760001	71810000	0.509825	AHRR|PDCD6|SDHA
5	107760001	107810000	0.509644	ERC1
8	105320001	105370000	0.509538	PAPPA
5	29220001	29270000	0.509481	LOC619094|DIP2B
7	45740001	45790000	0.509442	TCF7
13	42980001	43030000	0.509426	FAM208B
19	50880001	50930000	0.509397	RAC3|LRRC45|CENPX|ASPSCR1
18	5220001	5270000	0.509196	WWOX
19	27180001	27230000	0.50916	LOC100568284|POLR2A
3	91920001	91970000	0.508984	SSBP3
26	41620001	41670000	0.508953	ATE1
7	53040001	53090000	0.508946	RNF14|GNPDA1
16	3300001	3350000	0.508903	MFSD4A
24	24940001	24990000	0.508725	MEP1B
20	71780001	71830000	0.508682	CCDC127|PDCD6|SDHA
25	13180001	13230000	0.508623	MKL2
3	74200001	74250000	0.508533	PTGER3
12	16620001	16670000	0.508532	LRCH1
15	29360001	29410000	0.50851	DDX6
10	44880001	44930000	0.508497	NID2
1	60460001	60510000	0.508396	LSAMP
19	46460001	46510000	0.508146	EFCAB13
4	5320001	5370000	0.508036	DDC|GRB10
13	43360001	43410000	0.507972	LOC782061
16	2980001	3030000	0.507947	DSTYK|TMCC2
16	51040001	51090000	0.50785	FNDC10|TMEM240|SSU72|ATAD3A
14	56000001	56050000	0.507843	EMC2
13	61220001	61270000	0.507795	BCL2L1
4	43840001	43890000	0.507787	GSAP
4	66820001	66870000	0.507781	CHN2
2	34040001	34090000	0.507773	LOC112442562|KCNH7|GCA
13	52180001	52230000	0.507626	PTPRA
21	6620001	6670000	0.507482	ADAMTS17
10	85940001	85990000	0.507442	FCF1|AREL1
21	6800001	6850000	0.507413	LYSMD4
3	46620001	46670000	0.507391	PTBP2
21	6580001	6630000	0.507336	ADAMTS17
13	23100001	23150000	0.507328	DNAJC1
7	52120001	52170000	0.507091	PCDHB1
12	28900001	28950000	0.506912	FRY
16	6860001	6910000	0.506897	LOC101907330
3	92040001	92090000	0.506848	CYB5RL|CDCP2
22	48780001	48830000	0.506836	DUSP7|POC1A
15	43940001	43990000	0.506828	TRIM66|STK33
4	30600001	30650000	0.506822	LOC104968411
19	28500001	28550000	0.506796	NTN1
14	60640001	60690000	0.506721	RIMS2
20	4760001	4810000	0.506678	ATP6V0E1|CREBRF
2	23480001	23530000	0.506607	MAP3K20
20	4720001	4770000	0.506585	ATP6V0E1|RPL26L1
9	93600001	93650000	0.506558	ARID1B
1	44180001	44230000	0.506526	CMSS1|FILIP1L
5	107980001	108030000	0.506517	ERC1
1	83500001	83550000	0.506435	KLHL6
4	49300001	49350000	0.506434	NRCAM
12	87060001	87110000	0.506429	CHAMP1|UPF3A
19	46320001	46370000	0.506377	ITGB3
7	45720001	45770000	0.506172	TCF7
13	23120001	23170000	0.50615	DNAJC1
18	12860001	12910000	0.506112	C18H16orf95
4	68280001	68330000	0.506094	TAX1BP1|JAZF1
1	57320001	57370000	0.505966	ATG3|SLC35A5
20	67920001	67970000	0.505886	ADAMTS16
15	30880001	30930000	0.505754	POU2F3|TMEM136|ARHGEF12
22	50420001	50470000	0.505639	FAM212A|CDHR4|UBA7|IP6K1
1	82980001	83030000	0.505402	EIF2B5|DVL3
4	42940001	42990000	0.505363	MAGI2
16	45760001	45810000	0.505324	CAMTA1
1	82800001	82850000	0.505193	POLR2H|FAM131A|CHRD|THPO|CLCN2
13	53900001	53950000	0.505128	UCKL1|DNAJC5|TPD52L2
14	60500001	60550000	0.505125	RIMS2
10	27780001	27830000	0.504946	LOC785683|LOC785647|LOC785623
8	45060001	45110000	0.504892	PIP5K1B
19	46400001	46450000	0.504845	EFCAB13
15	29000001	29050000	0.50476	CD3E|CD3D|CD3G|UBE4A
12	25600001	25650000	0.504655	DCLK1
5	56600001	56650000	0.504615	LOC100138638
1	22120001	22170000	0.504613	LOC107132175
10	88040001	88090000	0.504596	ANGEL1|LRRC74A
18	13460001	13510000	0.50455	ZNF469
4	68800001	68850000	0.504508	EVX1|HOXA13|LOC112446393
23	11960001	12010000	0.504474	ZFAND3
3	119840001	119890000	0.50446	GPC1
1	83100001	83150000	0.504316	LOC532114|ABCC5
10	35460001	35510000	0.504239	GPR176
5	27240001	27290000	0.504197	KRT73|KRT72|KRT2
2	129120001	129170000	0.504069	LYPLA2|PITHD1|ELOA
7	54100001	54150000	0.504047	ARHGAP26
20	71260001	71310000	0.504021	SLC12A7|NKD2
10	84240001	84290000	0.503932	DPF3
3	74300001	74350000	0.503926	PTGER3
10	10020001	10070000	0.503898	DMGDH
7	84200001	84250000	0.503875	EDIL3
7	54440001	54490000	0.503752	NR3C1
16	1080001	1130000	0.503717	BTG2|FMOD
21	6720001	6770000	0.503696	ADAMTS17
7	48700001	48750000	0.503674	SPOCK1
1	44160001	44210000	0.503652	CMSS1|FILIP1L
2	4920001	4970000	0.503607	MYO7B
1	900001	950000	0.503591	RCAN1
3	98880001	98930000	0.503531	CMPK1
19	12520001	12570000	0.503476	C19H17orf64
16	71440001	71490000	0.503403	INTS7|DTL
4	68880001	68930000	0.503343	HOXA7|HOXA5|HOXA4|HOXA9|HOXA6|HOXA3
16	41080001	41130000	0.503211	DHRS3
19	26580001	26630000	0.503195	TM4SF5|ZMYND15|CXCL16|MED11|PELP1
10	103040001	103090000	0.503099	PATL2|SPG11
8	98780001	98830000	0.503047	EPB41L4B
10	85860001	85910000	0.502994	LTBP2
5	27220001	27270000	0.502914	KRT1|KRT73|KRT2
2	4800001	4850000	0.502911	LIMS2
19	47080001	47130000	0.502823	MRC2|MARCH10
1	72940001	72990000	0.502814	TMEM44
12	76780001	76830000	0.502761	PCCA
13	42400001	42450000	0.502729	SYNDIG1
7	51560001	51610000	0.502712	SLC4A9
12	77140001	77190000	0.502693	PCCA|GGACT
10	32460001	32510000	0.502682	C10H15orf41
20	2720001	2770000	0.502663	RANBP17
10	35500001	35550000	0.50261	GPR176
3	92180001	92230000	0.502578	LDLRAD1|TMEM59
10	10040001	10090000	0.502479	DMGDH
13	58940001	58990000	0.502422	BMP7
8	88980001	89030000	0.502406	SHC3
5	106600001	106650000	0.502286	TSPAN9
11	104460001	104510000	0.502242	DBH|FAM163B
2	9740001	9790000	0.502168	ITGAV
7	51460001	51510000	0.501924	PFDN1
15	46640001	46690000	0.501853	SMPD1|APBB1
16	48560001	48610000	0.501802	AJAP1
21	67640001	67690000	0.501801	CDC42BPB
12	15280001	15330000	0.501771	GTF2F2
19	8700001	8750000	0.501658	CUEDC1
12	26220001	26270000	0.501581	NBEA
3	91860001	91910000	0.501557	SSBP3
21	55740001	55790000	0.501536	FRMD5
18	12360001	12410000	0.501531	FOXC2|FOXL1|MTHFSD
2	129020001	129070000	0.501528	CNR2|FUCA1
2	9480001	9530000	0.501477	ZSWIM2
4	77040001	77090000	0.501438	CAMK2B
15	44400001	44450000	0.501433	RIC3|TUB
16	50480001	50530000	0.501417	SKI|MORN1
7	46540001	46590000	0.501383	LOC104969177
10	78820001	78870000	0.501372	GPHN
7	49340001	49390000	0.501229	MYOT|PKD2L2
2	127460001	127510000	0.501184	LDLRAP1
20	67900001	67950000	0.501147	ADAMTS16
3	45560001	45610000	0.501071	DPYD
10	9820001	9870000	0.501048	ARSB
12	47640001	47690000	0.501044	PIBF1
24	24960001	25010000	0.500956	MEP1B
7	49520001	49570000	0.500856	WNT8A|NME5
3	119660001	119710000	0.500843	COPS9|OTOS
20	2300001	2350000	0.500701	KCNIP1
19	27160001	27210000	0.500697	POLR2A
19	47060001	47110000	0.500667	MRC2
25	21220001	21270000	0.500654	NDUFAB1|EARS2|PALB2|UBFD1
8	99700001	99750000	0.500646	C8H9orf152|AKAP2
11	28520001	28570000	0.500628	PRKCE
17	7600001	7650000	0.500544	DCLK2
12	86800001	86850000	0.500517	TMEM255B|GAS6
12	15380001	15430000	0.500403	GTF2F2
17	44040001	44090000	0.500387	LOC784914
8	100220001	100270000	0.500129	MUSK
10	28240001	28290000	0.499966	LPCAT4|NUTM1
4	69780001	69830000	0.499931	NFE2L3
23	13660001	13710000	0.499883	DAAM2
5	28840001	28890000	0.499874	LOC512464
7	45780001	45830000	0.499806	TCF7|SKP1
1	144300001	144350000	0.499512	C1H21orf2|PFKL
8	100240001	100290000	0.499463	MUSK
3	120080001	120130000	0.499412	KIF1A
8	52180001	52230000	0.49932	PCSK5
1	56100001	56150000	0.499122	NECTIN3
8	81940001	81990000	0.499011	FANCC
7	48460001	48510000	0.498983	SPOCK1
1	143960001	144010000	0.498935	AGPAT3
15	29160001	29210000	0.498895	TMEM25|KMT2A|TTC36|IFT46
7	45760001	45810000	0.498888	TCF7|SKP1
3	74340001	74390000	0.498849	PTGER3
3	16420001	16470000	0.498836	RPS27|RAB13|JTB|CREB3L4|NUP210L
29	25760001	25810000	0.498714	CSRP3|ZDHHC13
5	107260001	107310000	0.498701	KDM5A|CCDC77
14	43100001	43150000	0.498684	MRPS28
15	29340001	29390000	0.498557	DDX6
1	83280001	83330000	0.498394	PARL|MAP6D1|YEATS2
16	50620001	50670000	0.498373	PRKCZ
19	15480001	15530000	0.49835	TMEM132E
12	28780001	28830000	0.498344	FRY
13	57440001	57490000	0.49829	GNAS|LOC101909083|LOC112449315
17	58240001	58290000	0.498219	C17H12orf49|RNFT2
20	12880001	12930000	0.498158	MAST4
3	119600001	119650000	0.498143	LOC617467|LOC526047|LOC112445919|LOC112446047
4	77740001	77790000	0.498141	HECW1
10	35480001	35530000	0.498029	GPR176
20	3020001	3070000	0.497972	RANBP17
25	14240001	14290000	0.497886	FOPNL|MYH11
16	43860001	43910000	0.497814	TMEM201
9	102760001	102810000	0.497704	SMOC2
7	52320001	52370000	0.497653	LOC100848799|PCDHB11|PCDHB14|LOC786553
3	77180001	77230000	0.497637	WLS|DIRAS3
14	37020001	37070000	0.497636	STAU2
5	98380001	98430000	0.497631	LOC112446828
18	54360001	54410000	0.497624	DHX34|SLC8A2|MEIS3
12	31420001	31470000	0.497621	SLC46A3
20	33760001	33810000	0.497574	PTGER4
16	41220001	41270000	0.497471	VPS13D
11	37240001	37290000	0.497429	SPTBN1
5	47440001	47490000	0.497398	HELB|GRIP1
13	43720001	43770000	0.497376	LOC782922
15	36520001	36570000	0.497329	SOX6
10	88000001	88050000	0.497283	VASH1|ANGEL1
7	53300001	53350000	0.497275	SPRY4|LOC100847454
12	76820001	76870000	0.497241	PCCA
19	21020001	21070000	0.497173	SSH2
25	12960001	13010000	0.497117	MKL2
16	1100001	1150000	0.497092	FMOD
4	30560001	30610000	0.497074	LOC104968411
2	5600001	5650000	0.497063	NAB1
1	142160001	142210000	0.497053	C2CD2
1	84000001	84050000	0.496801	DCUN1D1|MCCC1
7	45920001	45970000	0.496749	CDKN2AIPNL|CDKL3|UBE2B
1	114880001	114930000	0.496734	P2RY1
12	85980001	86030000	0.496522	SOX1
29	37400001	37450000	0.496517	CD5
12	47540001	47590000	0.496479	PIBF1
13	58120001	58170000	0.496389	ANKRD60
5	47480001	47530000	0.496376	HELB
8	98760001	98810000	0.496354	EPB41L4B
22	50040001	50090000	0.496317	IFRD2|SEMA3B|LSMEM2
5	107240001	107290000	0.496313	KDM5A
7	11660001	11710000	0.49627	IL27RA|RFX1|RLN3
20	71240001	71290000	0.496126	SLC12A7
11	74440001	74490000	0.49612	NCOA1
1	106520001	106570000	0.496029	PPM1L
18	13340001	13390000	0.495965	CA5A|BANP
3	92560001	92610000	0.495956	GLIS1
29	6560001	6610000	0.495854	GRM5
7	51620001	51670000	0.49579	ANKHD1
1	72160001	72210000	0.495675	ACAP2
8	63520001	63570000	0.495519	GABBR2
10	79140001	79190000	0.495504	FAM71D|MPP5
1	85260001	85310000	0.495494	SOX2
5	28820001	28870000	0.495316	LOC512464
16	50740001	50790000	0.495314	CFAP74
7	51580001	51630000	0.49531	ANKHD1
19	8960001	9010000	0.495193	LOC512973|LOC508468
8	4120001	4170000	0.495136	GALNTL6
1	130720001	130770000	0.495101	MRAS
1	73160001	73210000	0.495072	LRRC15|CPN2
7	45940001	45990000	0.495064	CDKN2AIPNL|CDKL3|UBE2B
14	55980001	56030000	0.495019	EMC2
16	49420001	49470000	0.495008	TPRG1L|MEGF6
1	44720001	44770000	0.494921	LNP1|LOC529036
12	28920001	28970000	0.494839	FRY
7	29000001	29050000	0.494759	ZNF608
16	51800001	51850000	0.494747	TMEM82|LOC112441770|FBLIM1|SLC25A34|PLEKHM2
2	125640001	125690000	0.494644	IFI6|FGR
7	51480001	51530000	0.494562	PFDN1
19	46700001	46750000	0.494524	LOC107131538
2	130700001	130750000	0.494431	WNT4|CDC42
1	86100001	86150000	0.494397	FXR1
2	23680001	23730000	0.494397	RAPGEF4
10	12760001	12810000	0.49437	RAB11A|MEGF11
14	44320001	44370000	0.494369	PAG1
16	51780001	51830000	0.494356	TMEM82|LOC112441770|FBLIM1|SLC25A34|PLEKHM2
21	21020001	21070000	0.494296	TICRR|KIF7
4	71300001	71350000	0.4942	MPP6
4	65780001	65830000	0.494076	GGCT|NOD1
10	85080001	85130000	0.494024	PNMA1|DNAL1|ELMSAN1
4	56100001	56150000	0.493952	ZNF277|DOCK4
12	26120001	26170000	0.493883	NBEA
16	51020001	51070000	0.493774	FNDC10|MIB2|SSU72
2	129520001	129570000	0.493666	HNRNPR
12	76800001	76850000	0.49356	PCCA
12	76540001	76590000	0.493533	CLYBL
7	84240001	84290000	0.493527	EDIL3
10	36260001	36310000	0.493422	RMDN3|RAD51
10	78720001	78770000	0.493305	GPHN
15	29580001	29630000	0.493259	CCDC84|TRAPPC4|SLC37A4|RPS25
16	43820001	43870000	0.493258	LOC101907127|PIK3CD
16	42000001	42050000	0.493247	MAD2L2|FBXO2|FBXO6|FBXO44
20	4780001	4830000	0.493246	CREBRF
5	48640001	48690000	0.493172	WIF1
23	15060001	15110000	0.493157	TREML1|LOC531747|TREM2
19	42240001	42290000	0.4931	HSPB9|DHX58|KAT2A|RAB5C|KCNH4
4	78820001	78870000	0.49305	GLI3
10	26280001	26330000	0.493028	LOC112448556|LOC783195|LOC783267
11	63620001	63670000	0.492871	ACTR2
4	68860001	68910000	0.492818	HOXA11|HOXA10|HOXA7|HOXA5|HOXA9|HOXA6|HOXA3
8	55640001	55690000	0.492809	TLE4
3	92340001	92390000	0.492797	YIPF1
2	129300001	129350000	0.492692	E2F2
13	22420001	22470000	0.492692	C13H10orf113|NEBL
10	85800001	85850000	0.49265	LTBP2
11	104340001	104390000	0.492585	CACFD1|SLC2A6|ADAMTS13
15	61980001	62030000	0.49253	DCDC1
8	98580001	98630000	0.492486	TMEM245|CTNNAL1
13	57100001	57150000	0.492482	ZNF831
10	36120001	36170000	0.492437	RPUSD2|CCDC32
16	3400001	3450000	0.492281	SLC45A3
16	42200001	42250000	0.492239	DISP3
8	49100001	49150000	0.492212	ALDH1A1
27	15120001	15170000	0.492206	CENPU
15	63540001	63590000	0.492132	QSER1
21	6740001	6790000	0.492108	ADAMTS17
23	18920001	18970000	0.49205	RUNX2
19	46500001	46550000	0.491962	EFCAB13
4	68900001	68950000	0.491926	HOXA5|HOXA4|HOXA2|HOXA1|HOXA3
1	135980001	136030000	0.491898	BFSP2
29	6580001	6630000	0.491718	GRM5
7	51540001	51590000	0.491709	HBEGF|SLC4A9
8	59960001	60010000	0.491694	SPAG8|NPR2|HINT2|FAM221B|TMEM8B
21	7460001	7510000	0.491692	TTC23
7	49280001	49330000	0.491577	LOC104969184
7	48480001	48530000	0.491558	SPOCK1
12	31700001	31750000	0.491501	FLT1
16	46440001	46490000	0.491425	CAMTA1
23	13840001	13890000	0.491423	MOCS1
11	75220001	75270000	0.491272	KLHL29
11	63560001	63610000	0.491135	ACTR2
20	69300001	69350000	0.491116	IRX1
12	86480001	86530000	0.490969	F7|MCF2L|PROZ|F10
1	130920001	130970000	0.490949	DBR1|ARMC8
14	47600001	47650000	0.490935	EIF3H
8	48960001	49010000	0.490864	TMC1
2	23380001	23430000	0.4908	MAP3K20
10	85160001	85210000	0.490786	ELMSAN1
9	95300001	95350000	0.490773	RSPH3
13	58180001	58230000	0.490756	C13H20orf85
24	19500001	19550000	0.49056	CELF4
12	86460001	86510000	0.490548	F7|MCF2L|F10
1	56040001	56090000	0.490458	NECTIN3
21	55620001	55670000	0.49042	FRMD5
5	107220001	107270000	0.49035	KDM5A
16	46400001	46450000	0.490342	CAMTA1
1	83300001	83350000	0.490278	PARL|MAP6D1|YEATS2
22	50500001	50550000	0.49025	APEH|RNF123|MST1|BSN
1	73020001	73070000	0.490218	ATP13A3
12	47660001	47710000	0.490126	PIBF1
4	70640001	70690000	0.490114	NPVF|C4H7orf31
1	60440001	60490000	0.490012	LSAMP
9	103360001	103410000	0.49	WDR27
20	67880001	67930000	0.49	ADAMTS16
4	56820001	56870000	0.48989	IMMP2L
10	28220001	28270000	0.489874	LOC516467
5	72340001	72390000	0.489836	LARGE1
10	36360001	36410000	0.489723	PPP1R14D|SPINT1
10	84680001	84730000	0.489667	PAPLN|PSEN1
16	41200001	41250000	0.489642	VPS13D
5	107280001	107330000	0.489641	KDM5A|CCDC77
5	81160001	81210000	0.489587	CCDC91
10	84160001	84210000	0.489581	DPF3
10	76880001	76930000	0.489578	PLEKHG3|SPTB
10	84940001	84990000	0.489563	RIOX1|ACOT2|ACOT4|HEATR4
1	87840001	87890000	0.489487	KCNMB3|PIK3CA
19	27520001	27570000	0.489443	TMEM88|NAA38|CYB5D1|DNAH2|KDM6B
3	92920001	92970000	0.489379	LRP8
4	70800001	70850000	0.489376	OSBPL3
20	13060001	13110000	0.489375	MAST4
5	56580001	56630000	0.489373	LOC100138638
19	12220001	12270000	0.489364	BCAS3
16	51080001	51130000	0.489231	TMEM240|VWA1|TMEM88B|ANKRD65|ATAD3A
5	77480001	77530000	0.489181	BICD1
2	9620001	9670000	0.489168	FAM171B|ITGAV
15	29560001	29610000	0.489118	FOXR1|CCDC84|TRAPPC4|SLC37A4|RPS25
13	42960001	43010000	0.48911	FAM208B
2	129000001	129050000	0.489084	CNR2
5	28860001	28910000	0.489081	LOC512464
26	41880001	41930000	0.489077	TACC2
5	29180001	29230000	0.489075	DIP2B
21	55600001	55650000	0.489064	FRMD5
12	76520001	76570000	0.489005	CLYBL
19	52660001	52710000	0.489001	CBX4
7	54420001	54470000	0.488913	NR3C1
14	64060001	64110000	0.488847	RNF19A
14	44840001	44890000	0.488824	NOV
18	2880001	2930000	0.4888	KARS|ADAT1
5	107200001	107250000	0.488782	SLC6A13|KDM5A
22	48380001	48430000	0.488745	NISCH
16	51060001	51110000	0.488683	TMEM240|VWA1|SSU72|ATAD3A
1	22100001	22150000	0.488607	LOC107132175
16	46140001	46190000	0.488543	CAMTA1
14	55960001	56010000	0.48853	EMC2
16	49460001	49510000	0.48848	MEGF6
20	2000001	2050000	0.488478	FOXI1|DOCK2
3	16400001	16450000	0.48846	RPS27|RAB13|NUP210L
15	61900001	61950000	0.488364	DCDC1
4	68840001	68890000	0.488339	HOXA11|HOXA10|HOXA7|HOXA13|HOXA9
18	54520001	54570000	0.488276	BICRA
8	59980001	60030000	0.488275	HINT2|FAM221B|TMEM8B|LOC529284
7	11740001	11790000	0.488257	PODNL1|CC2D1A|C7H19orf57
19	40540001	40590000	0.48822	CDC6|RARA
7	53440001	53490000	0.488217	LOC100847454
7	51520001	51570000	0.488207	HBEGF|SLC4A9
13	61360001	61410000	0.488196	FOXS1|DUSP15|MYLK2|LOC618409
22	48760001	48810000	0.488193	POC1A
15	29820001	29870000	0.488137	CBL
3	28240001	28290000	0.488115	TSPAN2
7	6460001	6510000	0.487943	SLC35E1|CHERP|C7H19orf44
12	24160001	24210000	0.487898	TRPC4
3	92780001	92830000	0.487896	LOC616319|DMRTB1
1	87820001	87870000	0.487895	KCNMB3
16	51520001	51570000	0.48788	NOC2L|SAMD11
13	58140001	58190000	0.487707	C13H20orf85
11	28500001	28550000	0.487647	PRKCE
1	138940001	138990000	0.487612	ATP2C1
26	6860001	6910000	0.487585	PRKG1
27	20080001	20130000	0.487579	MICU3
20	38320001	38370000	0.487574	IL7R|SPEF2
18	13040001	13090000	0.487542	LOC112442245
4	78760001	78810000	0.487498	GLI3
10	36420001	36470000	0.487492	DLL4|VPS18
5	98400001	98450000	0.487489	LOC616478
16	41240001	41290000	0.487474	VPS13D
20	71440001	71490000	0.487434	LOC104975299|TPPP|LOC617224
2	800001	850000	0.487387	HERC2
5	72300001	72350000	0.48728	LARGE1
1	94980001	95030000	0.487271	TNFSF10|GHSR
7	52100001	52150000	0.487243	PCDHA13
1	106500001	106550000	0.487206	PPM1L
7	45820001	45870000	0.487129	PPP2CA
3	98840001	98890000	0.487066	FOXE3|CMPK1
13	58640001	58690000	0.486898	CTCFL
15	29800001	29850000	0.486856	CBL
7	14500001	14550000	0.486801	COL5A3
3	77160001	77210000	0.486706	WLS
24	56820001	56870000	0.486704	FECH|NARS|ATP8B1
8	52200001	52250000	0.486699	PCSK5
4	68780001	68830000	0.486694	EVX1|LOC112446393
16	48580001	48630000	0.486636	AJAP1
25	21160001	21210000	0.486602	GGA2|EARS2
20	3220001	3270000	0.486591	FGF18
15	44320001	44370000	0.486378	RIC3|LMO1
4	68820001	68870000	0.486375	HOXA11|HOXA10|HOXA13|LOC112446393
7	53580001	53630000	0.486316	FGF1|LOC100847454
18	2900001	2950000	0.486178	TERF2IP|KARS|ADAT1
10	36040001	36090000	0.48607	BAHD1|CHST14
3	28220001	28270000	0.48603	TSPAN2
8	45080001	45130000	0.486008	PIP5K1B
3	16440001	16490000	0.48594	RPS27|RAB13|JTB|SLC39A1|CREB3L4|CRTC2|DENND4B|NUP210L
21	58960001	59010000	0.485906	SERPINA6
26	42780001	42830000	0.485858	C26H10orf88|PSTK|IKZF5|ACADSB
11	73380001	73430000	0.485768	RAB10
12	86760001	86810000	0.485751	GRK1|TMEM255B
10	36180001	36230000	0.485676	KNL1
18	46820001	46870000	0.485602	ZNF146|ZNF565
11	101600001	101650000	0.485578	UCK1|POMT1|PRRC2B
8	99800001	99850000	0.485553	TXN|TXNDC8
22	52300001	52350000	0.485389	NGP|KLHL18
1	87860001	87910000	0.485292	KCNMB3|PIK3CA
11	93020001	93070000	0.485284	NDUFA8|MORN5
2	129440001	129490000	0.48527	TCEA3|ZNF436
4	63440001	63490000	0.485266	BBS9
1	83000001	83050000	0.485253	EIF2B5|LOC616094
1	81140001	81190000	0.485192	ETV5
1	94720001	94770000	0.485191	ECT2
4	62820001	62870000	0.48518	BMPER
4	77580001	77630000	0.485122	HECW1
11	74280001	74330000	0.485087	DNAJC27
13	42700001	42750000	0.484944	ENTPD6
11	100580001	100630000	0.484884	HMCN2
1	44400001	44450000	0.484876	CMSS1|FILIP1L
5	77520001	77570000	0.484781	BICD1
10	84180001	84230000	0.484751	DPF3
3	98080001	98130000	0.484586	SKINT1
18	1920001	1970000	0.484566	PDPR|GLG1
13	43000001	43050000	0.484479	ASB13|FAM208B
3	91840001	91890000	0.484401	SSBP3
12	77160001	77210000	0.484365	PCCA|GGACT
23	17500001	17550000	0.484317	C23H6orf223
24	30680001	30730000	0.484315	SS18
1	73180001	73230000	0.484272	CPN2
11	63660001	63710000	0.484263	SPRED2
11	92860001	92910000	0.484142	TTLL11
1	87800001	87850000	0.484069	KCNMB3
11	37200001	37250000	0.484005	SPTBN1
11	73360001	73410000	0.483949	RAB10
22	50120001	50170000	0.483758	GNAT1|GNAI2|SLC38A3|SEMA3F
11	101540001	101590000	0.483748	PRRC2B
13	33380001	33430000	0.483726	ARHGAP12
7	53280001	53330000	0.483608	LOC100847454
24	56840001	56890000	0.483537	NARS|ATP8B1
10	30920001	30970000	0.483465	DPH6
19	12480001	12530000	0.483396	C19H17orf64|APPBP2
12	25880001	25930000	0.48338	NBEA
12	16120001	16170000	0.483326	CPB2|ZC3H13
4	69760001	69810000	0.483292	NFE2L3
14	63760001	63810000	0.483268	SNX31|ANKRD46
10	35440001	35490000	0.483263	GPR176
2	5640001	5690000	0.48325	NAB1
18	11740001	11790000	0.483229	EMC8|COX4I1
14	63860001	63910000	0.483226	ANKRD46
8	82160001	82210000	0.483178	PTCH1
19	22740001	22790000	0.483105	RILP|SCARF1|PRPF8
19	40560001	40610000	0.483074	GJD3|RARA
1	71940001	71990000	0.48307	BDH1
7	45800001	45850000	0.483065	TCF7|SKP1|PPP2CA
7	28980001	29030000	0.483005	ZNF608
16	52140001	52190000	0.482995	FHAD1
23	17700001	17750000	0.482981	SLC29A1|CAPN11
5	48600001	48650000	0.482967	LEMD3
22	48520001	48570000	0.482897	DNAH1
17	70240001	70290000	0.48281	SFI1
13	57060001	57110000	0.482806	EDN3
13	61600001	61650000	0.482785	TM9SF4|HCK
21	7040001	7090000	0.482751	MEF2A
24	24660001	24710000	0.482745	GAREM1
17	57940001	57990000	0.482727	TESC|FBXO21
20	3040001	3090000	0.482715	RANBP17
10	12820001	12870000	0.482713	MEGF11
22	48800001	48850000	0.48268	DUSP7|POC1A
15	29140001	29190000	0.482664	KMT2A
8	100200001	100250000	0.482583	MUSK
8	48120001	48170000	0.482568	ABHD17B|C8H9orf85
7	62060001	62110000	0.482511	RBM22|DCTN4
5	58680001	58730000	0.482506	LOC787991
10	36220001	36270000	0.482459	KNL1|RAD51
1	83660001	83710000	0.48245	MCF2L2
3	92800001	92850000	0.482366	LOC616319
12	31440001	31490000	0.482343	POMP|SLC46A3
2	129040001	129090000	0.482313	FUCA1
13	47960001	48010000	0.482286	SHLD1
22	50200001	50250000	0.482187	RBM5|RBM6
12	86520001	86570000	0.482158	PROZ|PCID2|CUL4A
1	22240001	22290000	0.482152	LOC107132175
16	51120001	51170000	0.482132	TMEM88B|ANKRD65|CCNL2|MRPL20|AURKAIP1
14	45760001	45810000	0.482124	SAMD12
1	22140001	22190000	0.482105	NRIP1|LOC107132175
29	49040001	49090000	0.482021	KCNQ1
7	46160001	46210000	0.482009	SEC24A|SAR1B
11	64760001	64810000	0.481993	MEIS1
7	51600001	51650000	0.481966	ANKHD1
2	23320001	23370000	0.481964	CDCA7
19	46940001	46990000	0.481871	TLK2
1	114860001	114910000	0.481765	P2RY1
16	71380001	71430000	0.481725	DTL
5	107540001	107590000	0.481699	LOC112446768|WNK1
8	6520001	6570000	0.48166	FBXO8
20	71220001	71270000	0.481637	SLC12A7
12	47520001	47570000	0.481614	DIS3|PIBF1
22	48120001	48170000	0.481611	SPCS1|GNL3|NEK4|GLT8D1
13	57120001	57170000	0.481509	ZNF831
15	45140001	45190000	0.48149	PPFIBP2
13	17400001	17450000	0.481459	RBM17
10	37400001	37450000	0.481451	PLA2G4E
19	22800001	22850000	0.481425	WDR81|SERPINF2|SMYD4|SERPINF1|TLCD2
4	30740001	30790000	0.481404	CDCA7L
8	94640001	94690000	0.481395	ABCA1
4	71280001	71330000	0.481363	MPP6
3	12720001	12770000	0.481327	FCRL4
19	52700001	52750000	0.481251	CBX8|CBX4
15	75200001	75250000	0.481187	PRDM11
8	4100001	4150000	0.48108	GALNTL6
19	20980001	21030000	0.481021	SSH2
21	56500001	56550000	0.480984	TC2N
22	45220001	45270000	0.480981	ERC2
6	94820001	94870000	0.480921	PRDM8
12	31840001	31890000	0.480919	PAN3
10	32560001	32610000	0.480867	MEIS2
10	84620001	84670000	0.480798	PSEN1
11	63640001	63690000	0.480761	SPRED2
18	2080001	2130000	0.480704	MLKL|RFWD3
16	51340001	51390000	0.480649	C16H1orf159
7	49120001	49170000	0.480639	KLHL3
13	58100001	58150000	0.480634	ANKRD60
23	13820001	13870000	0.480628	MOCS1|DAAM2
7	54120001	54170000	0.480621	ARHGAP26
1	57040001	57090000	0.480617	SLC9C1|CD200
1	94960001	95010000	0.480612	TNFSF10
10	76860001	76910000	0.480498	PLEKHG3|SPTB
12	14680001	14730000	0.48046	TSC22D1
13	73940001	73990000	0.480413	LOC618696
10	78780001	78830000	0.480405	GPHN
2	4900001	4950000	0.480376	MYO7B
7	45840001	45890000	0.480351	PPP2CA
16	3340001	3390000	0.480351	ELK4|MFSD4A
13	41480001	41530000	0.480349	FOXA2
21	67620001	67670000	0.480338	AMN|CDC42BPB
2	23460001	23510000	0.480315	MAP3K20
14	37460001	37510000	0.480244	JPH1
16	51840001	51890000	0.480201	PLEKHM2|LOC515551
12	76740001	76790000	0.480189	ZIC2
15	28440001	28490000	0.480148	FXYD2|DSCAML1
13	72820001	72870000	0.48012	HNF4A
8	59300001	59350000	0.480101	C8H9orf131|PIGO|VCP|FANCG
3	92580001	92630000	0.480071	GLIS1
15	62300001	62350000	0.48006	ELP4
24	57400001	57450000	0.479887	NEDD4L
8	88960001	89010000	0.47987	SHC3
14	44300001	44350000	0.479836	PAG1
10	25680001	25730000	0.479829	RAB2B|CHD8|TOX4
16	72480001	72530000	0.479806	KCNH1
4	61080001	61130000	0.479762	EEPD1
14	47620001	47670000	0.479741	EIF3H
3	77080001	77130000	0.479726	WLS
8	81920001	81970000	0.479647	FANCC
15	31000001	31050000	0.479634	ARHGEF12
14	60540001	60590000	0.479542	RIMS2
4	77060001	77110000	0.4795	CAMK2B
13	72800001	72850000	0.479461	HNF4A
5	56700001	56750000	0.479449	PRIM1|NACA
23	6940001	6990000	0.479436	GCLC
5	107780001	107830000	0.47941	ERC1
4	66800001	66850000	0.479342	CHN2
1	81620001	81670000	0.47933	SENP2|LIPH
15	29120001	29170000	0.479309	KMT2A
20	2320001	2370000	0.479305	KCNIP1
2	4820001	4870000	0.479199	LIMS2
15	43820001	43870000	0.479175	ST5
19	26360001	26410000	0.479085	KIF1C
11	92220001	92270000	0.479022	LOC525099
28	44240001	44290000	0.478979	MARCH8
5	77400001	77450000	0.478957	FGD4
20	3160001	3210000	0.478939	TLX3|NPM1
6	58220001	58270000	0.478931	TMEM156|KLHL5
15	44280001	44330000	0.478896	LMO1
11	87940001	87990000	0.47889	LOC107132949|IAH1|CPSF3|ADAM17
12	15260001	15310000	0.478851	GTF2F2
17	71140001	71190000	0.478802	LOC100297192
7	16720001	16770000	0.478717	ELAVL1|CCL25
3	92700001	92750000	0.478677	GLIS1
21	7440001	7490000	0.478676	TTC23
10	78620001	78670000	0.478608	GPHN
18	2100001	2150000	0.47856	MLKL|RFWD3
26	6880001	6930000	0.47856	PRKG1
1	87780001	87830000	0.478285	ZNF639|KCNMB3
17	58260001	58310000	0.478264	C17H12orf49
7	70700001	70750000	0.478173	RNF145
12	29780001	29830000	0.478035	HSPH1
16	49440001	49490000	0.477953	MEGF6
1	81600001	81650000	0.477884	SENP2|LIPH
8	88500001	88550000	0.477863	GADD45G
22	50060001	50110000	0.477842	IFRD2|SEMA3B|GNAI2|LSMEM2
2	129760001	129810000	0.477805	KDM1A|LUZP1
23	15420001	15470000	0.477787	MDFI
21	67660001	67710000	0.477768	CDC42BPB
12	14440001	14490000	0.477751	SMIM2
9	103380001	103430000	0.477683	WDR27
7	52480001	52530000	0.477588	LOC101904103|PCDHGB4|PCDHGA8|PCDHGA2
9	93520001	93570000	0.477586	ARID1B
10	84660001	84710000	0.477543	PAPLN|PSEN1
5	98420001	98470000	0.477351	LOC616478
18	49060001	49110000	0.477324	PAF1|MED29|PLEKHG2|SAMD4B|ZFP36
1	139420001	139470000	0.477233	LOC534913|WRB
7	25640001	25690000	0.47716	FBN2
4	56840001	56890000	0.477144	IMMP2L
12	26200001	26250000	0.477093	NBEA
4	56720001	56770000	0.47708	IMMP2L
3	92080001	92130000	0.477058	CDCP2
12	22980001	23030000	0.476989	LHFPL6
15	42860001	42910000	0.476953	SBF2
8	89000001	89050000	0.476919	SHC3
6	58200001	58250000	0.476914	TMEM156|KLHL5
19	31000001	31050000	0.476844	MYOCD
18	2680001	2730000	0.476836	CFDP1
15	62340001	62390000	0.476825	ELP4
1	61040001	61090000	0.476798	LSAMP
10	84200001	84250000	0.476757	DPF3
16	50660001	50710000	0.476713	PRKCZ
4	65940001	65990000	0.476671	ZNRF2
16	45960001	46010000	0.476641	CAMTA1
20	12760001	12810000	0.476625	MAST4
1	83680001	83730000	0.476501	MCF2L2
25	14200001	14250000	0.476488	MYH11
12	24200001	24250000	0.476447	POSTN
13	55200001	55250000	0.476426	CDH4
13	61720001	61770000	0.476418	POFUT1|KIF3B
1	87880001	87930000	0.476417	KCNMB3|PIK3CA
1	130700001	130750000	0.476343	MRAS
20	71200001	71250000	0.476332	SLC12A7
10	35700001	35750000	0.476324	BMF
7	29020001	29070000	0.476294	ZNF608
8	98720001	98770000	0.476222	FRRS1L|EPB41L4B
2	34060001	34110000	0.476206	GCA
8	26000001	26050000	0.476175	ADAMTSL1
24	57420001	57470000	0.47617	NEDD4L
16	49200001	49250000	0.476123	C16H1orf174|DFFB|CEP104
7	16580001	16630000	0.476119	CD209|EVI5L
19	46000001	46050000	0.476047	MAPT|KANSL1
7	46520001	46570000	0.476042	LOC104969177
3	12600001	12650000	0.476006	FCRL3|FCRL1
10	36240001	36290000	0.475997	KNL1|RAD51
10	30940001	30990000	0.475985	DPH6
15	30700001	30750000	0.475978	TRIM29
4	44980001	45030000	0.475955	RELN
19	28460001	28510000	0.475945	NTN1
22	50240001	50290000	0.475945	RBM5|RBM6
7	11640001	11690000	0.475901	PALM3|IL27RA|RLN3
15	44260001	44310000	0.475897	LMO1
22	56400001	56450000	0.475886	TMEM40
29	37420001	37470000	0.475829	CD5|VPS37C
21	55640001	55690000	0.475816	FRMD5
1	139380001	139430000	0.475804	HMGN1|LOC534913
8	59280001	59330000	0.475771	DNAJB5|C8H9orf131|VCP
28	7080001	7130000	0.475759	SLC35F3
13	23600001	23650000	0.475752	PIP4K2A
10	87460001	87510000	0.475739	GPATCH2L
1	114900001	114950000	0.475669	P2RY1
9	93460001	93510000	0.47566	ARID1B
7	84220001	84270000	0.475603	EDIL3
9	32860001	32910000	0.47555	SLC35F1
20	12920001	12970000	0.475531	MAST4
4	7900001	7950000	0.475529	CDK14
16	4480001	4530000	0.475493	MAPKAPK2
19	42320001	42370000	0.475406	STAT5B
4	49460001	49510000	0.475261	NRCAM
10	79240001	79290000	0.475228	ATP6V1D|EIF2S1|PLEK2
4	106380001	106430000	0.475188	LOC107132446|OR6V1|LOC107132447
27	15100001	15150000	0.475116	CENPU|PRIMPOL
10	27960001	28010000	0.475108	OR4F15|LOC512085
19	45820001	45870000	0.475047	SPPL2C|CRHR1
9	95380001	95430000	0.47504	LOC104969641
1	72300001	72350000	0.475021	XXYLT1
14	61120001	61170000	0.474991	CTHRC1
2	33980001	34030000	0.474887	KCNH7
13	7140001	7190000	0.474832	TASP1
9	93480001	93530000	0.474827	ARID1B
8	100400001	100450000	0.474736	LPAR1
1	61180001	61230000	0.474725	LSAMP
5	27600001	27650000	0.474694	LOC615451|LOC112446672|KRT81|LOC112446673
3	120920001	120970000	0.474626	LOC790134
23	17720001	17770000	0.474611	SLC29A1|HSP90AB1|NFKBIE|SLC35B2
1	106480001	106530000	0.47454	PPM1L
1	60720001	60770000	0.474465	LSAMP
14	45260001	45310000	0.474454	TNFRSF11B|COLEC10
23	15400001	15450000	0.474382	FOXP4
3	81800001	81850000	0.474295	ROR1
16	51000001	51050000	0.474241	MMP23|FNDC10|MIB2|CDK11B
14	45720001	45770000	0.474239	SAMD12
1	139400001	139450000	0.474188	HMGN1|LOC534913|WRB
1	56060001	56110000	0.474157	NECTIN3
7	45020001	45070000	0.474137	FSTL4
10	88020001	88070000	0.474127	VASH1|ANGEL1
8	98740001	98790000	0.4741	EPB41L4B
4	49280001	49330000	0.474098	NRCAM
2	35120001	35170000	0.474093	TANK
16	43480001	43530000	0.474074	UBE4B
23	11980001	12030000	0.474036	ZFAND3
10	84260001	84310000	0.473961	DPF3
12	14460001	14510000	0.473916	SMIM2
6	110160001	110210000	0.473896	CPEB2
15	62820001	62870000	0.473883	RCN1
25	26160001	26210000	0.473878	GDPD3|YPEL3|PPP4C|MAPK3|TBX6
8	45100001	45150000	0.473828	PIP5K1B
17	57220001	57270000	0.473778	KSR2
23	13800001	13850000	0.473755	MOCS1|DAAM2
10	85040001	85090000	0.473754	LOC512541|ACOT6|DNAL1
12	77180001	77230000	0.473677	GGACT
16	51820001	51870000	0.473604	LOC112441770|SLC25A34|PLEKHM2
4	70620001	70670000	0.473428	NPVF
1	135920001	135970000	0.473417	BFSP2
17	71080001	71130000	0.473394	LOC112442062|LOC100847119|IGLL1
15	27400001	27450000	0.473389	ZPR1|APOA5|BUD13
5	24220001	24270000	0.473353	LOC100848598|TMCC3
19	35100001	35150000	0.473339	TNFRSF13B|USP22
7	11780001	11830000	0.473323	CC2D1A|C7H19orf57
10	44920001	44970000	0.473308	NID2
19	42380001	42430000	0.473307	STAT5A|STAT5B|STAT3
1	94680001	94730000	0.473269	ECT2
1	136160001	136210000	0.473236	TMEM108
21	21040001	21090000	0.473215	TICRR|KIF7|PLIN1
10	9860001	9910000	0.473197	ARSB
19	35080001	35130000	0.473097	TNFRSF13B|USP22
10	30960001	31010000	0.473048	DPH6
7	70680001	70730000	0.47302	EBF1
18	5280001	5330000	0.473019	WWOX
20	71420001	71470000	0.473008	LOC104975299|TPPP|LOC617224
[truncated: 285 more rows]

[truncated: 6 more sheets: Table S11, Table S12, Table S13, Table S14, Table S15, Table S16]
